# Supplementary material for: Common and Distant Structural Characteristics of Feruloyl Esterase Families from Aspergillus oryzae
Source: PLoS One. 2012 Jun 22;7(6):e39473. doi: 10.1371/journal.pone.0039473 (PMC3382194; doi:10.1371/journal.pone.0039473)
Supplement: Supporting Information S1 — Feruloylome of Aspergillus oryzae. (XLSX) [file pone.0039473.s007.xlsx]

## Sheet: Gene Sequences
	Feruloylome of Aspergillus oryzae: Gene Sequences
	Gene Sequence AO1
	>ref|NW_001884682.1|:c908969-907501 Aspergillus oryzae RIB40 genomic DNA, SC010 ATGTCTTGGACAGAACCAATGTCAACTACTGGATGCCGTCTCATGCTAATTTCTTTACCGCTACGTTTCG ACTGGCGGCGAGGGATGGAACAGTACGGAGAACAATTCCTCTCTGCCGGGTGGTAATGAACTGGGTGCGG TCGCCGGTACCACCCATGGTGGGTTTGGTGGTTTTGATGTCAGCTCCTGGGAGGTGTGGCTTAACGGTGA CGGTGAGGTCAATTGGGATATAGTTCACATGTTTGGTTATAAAGCCATTAATGAGATGAGTCAGATTGAC AGGGATCTGACAAAGTCTTTCTATAACATGTCGGA…
	Gene Sequence AO2
	>ref|NW_001884666.1|:122651-124372 Aspergillus oryzae RIB40 genomic DNA, SC023 ATGAGGTCGGCGCTAAACATCCTCGCGGGAGCAGCCACTCTCACAGTGGCACAGGCTGCTAGCCTTAGCG ATGTTTGCACGAACAGCCATGTCAAGTCGGCTCTGCCCTCCATTGACCTCATCAATGGTCTTGTAATTGA TCCATCTTCTATTACCACCAATGCCGTCTACAATGCTTCCACCCCCGGAGGTGACTACTTCCCAGCAGCA TCCGCCTATGATTTCTGCAACGTGACTCTCACGTACGCCCACCCTGGACGCAATGATCGAGTTCATCTTA AATTATGGATGCCAGCTCCAGACCAGTTCCAAAACC…
	Gene Sequence AO3
	>ref|NW_001884670.1|:32600-34408 Aspergillus oryzae RIB40 genomic DNA, SC102 ATGAAGGTCTCGCTGTGGCTAACCCTCCTCGGCGTAAATCTATCTCTCGCCTTGGCCGTGGGGACTGACT TCCCAGCCTCATGCCAAGCTTTTTCACCTGATACGAGGGCTGCGAACGCACATCGTGAGTTCACTGAATA TGTGCCCGCGGGGACAAATCTCAGTTTGCCGTACAATGATGCAACATGTGCTCGCCCGAATCAGGTTGTC ACAGTGGACCTTTGCCGTGTCGCATTATACGTGGAGACGTCCAACAGATCGAGCGTTACCACAGAAATAT GGCTCCCAAGAAATTGGACGGGAAGGTTTTTGGGGACC…
	Gene Sequence AO4
	>ref|NW_001884663.1|:480389-481315 Aspergillus oryzae RIB40 genomic DNA, SC001 ATGAAGAACTTTTTTTCAATGCACGCAATCCTTCTCGCGTGCTCAGCAGGAGCAGGCCTCGCTGCAATCA CTCAGGGGATCTCTGAGGGCACTTATAGTCGCATTGTCGAAATGGCAACCATCTCTCAAGCTGCCTACGC AAACCTGTGTAATATTCCACCAGCAATCACCAGTGCGGGAAAGATCTACAATGCAGAGACGGATATCAAC GGGTGGGTTCTTCGAGACGATAGCCGTCAAGAAATAATCACTGTTTTCCGTGGAACGGGAAGTGACACAA ACCTGCAGCTCGACACCAACTATACGCAGGCACCTT…
	Gene Sequence AO5
	>ref|NW_001884679.1|:c1904581-1903545 Aspergillus oryzae RIB40 genomic DNA, SC011 ATGATCCTCTTGTCATACCTCCTCACCTATCTTCTCTGTGCCCTCACCTGCAGTGCCAGAGCTATACACA ATGGCAGATCCCTAATCCCAAGAGCAGGATCCCTTGAACAAGTCACCGACTTCGGCGACAACCCTAGCAA CGTTAAGATGTACATCTACGTACCCACGAACCTGGCCTCTAATCCCGGGATAATAGTTGCAATTCACTAC TGTGCGCACTCCTCTACCTATACCTGCATAGCATACTAACAATACCCAAAGGCACAGGAACCGCCCAAGC ATACTACCAAGGCTCCCCTTACGCGCAACTAGC…
	Gene Sequence AO6
	>ref|NW_001884682.1|:c1516573-1514966 Aspergillus oryzae RIB40 genomic DNA, SC010 ATGCGTGCTTCTTTGCTCTTTGCCGCGTTAGCTCCTGCTGTGTCCATCGCTAGTACATGCGAGCCAAGCT TCTTCGCTCCTTATCTCACTAGTAATGTCAGCATTGTATACGCTCGCACTTTCACATCCACGGAGACCTT TGAAGGACCAATGGGAAACTACACAGGCTTGCCTGAATATTGTGCACTCTACGTGAATGTCAGCTCATCC ACTACATCTGCATACGAATTTGGTCTTTGGCTCCCAACACGCACGTGGAACAAGCGCTACATGGCTTACG GAAATGGTGGATTCACCGGCCAAGTTGCATTTG…
	Gene Sequence AO7
	>ref|NW_001884681.1|:634844-636478 Aspergillus oryzae RIB40 genomic DNA, SC103 ATGAGAGTATTATCTATAACCTACGTATTTGCGGTCCTACAAGTCGTCAAGGGCATCCCGCTGGGGCGGC AAGAGAAAGTGGGCTGTGCAAGTCTCGCTGGAGCCCAGATTGACAATGCGGCACATATCCATCACGCTCA AAATGTGCCTATAGGAGGGCTCACGCTATCCAGTAATGGAAGTCCCGTCAGAAATGAGCTTCCTCTCTGC CATGTTCAAGGAACCATTAACTACATGGCTGGCGGGGATGCTACGCCGGACCCACGCGGGAATAACACCC TTACCTGGGAACTATTCCTTCCAGACCAGTATCATT…
	Gene Sequence AO8
	>ref|NW_001884671.1|:232170-233744 Aspergillus oryzae RIB40 genomic DNA, SC166 ATGGTTGTCTTCTCCCGCACTCTATTCTCTCTGGTCGCGATTCTTGTTCCAATAGCATCCGCTTCCAGAT GCTCGCCAGCCTTTATCGTGAAACCAAACTTGCCTGGTGCTACAATCCTCGATATTCAAGCTCAGGAAAG GCATAACTTTTCTGCTGTTAGTCTTGGGCCAGGAACAAACGAAGGCGGCCGATATACGATCAGTTTCTGC AACATCACCGTCACCCACACTCATGCGGGCTGGAACGACACAATCCATACCCAGGTATGGCTGCCGCTTG AGGAATGGAATGGCAGGTTTCAAGCATTAGGAGGTG…
	Gene Sequence AO9
	>ref|NW_001884668.1|:1077142-1078727 Aspergillus oryzae RIB40 genomic DNA, SC026 ATGAACATCACATCCTGCTCGCCTGCAGCAATTCAATCTCCCACCGTCTTCGGGGCAGAGATTCTCTCCC TGTCAGCCTCGTGGGTCACAAACTACACCCTCAACGTCCCGGCCGGTTTCAACTACAATCATGGCGATGT TGATGTGCGCAATGCGCAATTTTGTAACATCACCGTGACCTACACGCACCCTGGTTACAACGACCAGATC ACAGTTGAGACCTGGCTTCCGCCTCGGACCAAATGGAACGGCCGACTGCAAGCCACAGGAGGTGGCGGCT GGCAAGCTGGACGGTTCGTGCTATCTCAGTTCTT…
	Gene Sequence AO10
	>ref|NW_001884681.1|:215166-216932 Aspergillus oryzae RIB40 genomic DNA, SC103 ATGCGCCAACACTCGCGCATGGCCGTTGCTGCTTTGGCAGCAGGAGCGAACGCAGCTTCTTTTACCGATG TGTGCACCGTGTCTAACGTGAAGGCTGCATTGCCTGCCAACGGAACTCTGCTCGGAATCAGCATGCTTCC GTCCGCCGTCACGGCCAACCCTCTCTACAACCAGTCGGCTGGCATGGGTAGCACCACTACCTATGACTAC TGCAATGTGACTGTCGCCTACACGCATACCGGCAAGGGTGATAAAGTGGTCATCAAGTACGCATTCCCCA AGCCCTCCGACTACGAGAACCGTTTCTACGTTGCTG…
	Gene Sequence AO11
	>gi|169769545:c1527939-1526300 Aspergillus oryzae RIB40, whole genome shotgun sequence ATGCCTTCACTTCGCCGGCTTCTGCCTTTTCTTGCTGCAGGCTCCGCCGCTCTGGCAAGCCAAGATACGT TTCAAGGCAAGTGTACTGGTTTTGCAGACAAGATAAACCTGCCTAATGTGCGGGTAAATTTTGTCAATTA CGTGCCTGGAGGCACCAATCTTTCTTTGCCAGATAATCCCACCAGCTGCGGCACAACCTCTCAAGTAGTG TCCGAGGATGTCTGCCGTATTGCCATGGCTGTTGCAACCTCAAACAGTAGCGAAATCACCCTTGAAGCAT GGCTCCCACAAAACTACACTGGTCGTTT…
	Gene Sequence AO12
	>gi|169774054:1615217-1616776 Aspergillus oryzae RIB40, whole genome shotgun sequence GCAATGTTTTACAGTAGAATACGGTCTGTGGCCTCAACGGCCGCCGTGACGAGCCTTTTCACAGCGACTG TCGCTCAGGCTGGGAATTGCTCATCATCTGTGATTCCCCATCCATCCATACCTGGAGGACAGGTACTGGA TCTCTCTGCCGTTCCGGTATCGAATTATGCATACGATGAATCTACACTAGACTTCTGCAATGTGACGGTC ACATATACCCACCCAGGGAAGAATGATACCATCCATGCCACAGTCTGGCTCCCCTTCACCAACTGGAACC ACCGACTCCAGGGCTCCGGCGGAGGCGGA…
	Gene Sequence AO13
	>gi|169769545:146674-148342 Aspergillus oryzae RIB40, whole genome shotgun sequence ATGCAACTCTTATTGCCTTTTCTAGCTTCAACCGCAGCTGCGGCTGCTGCTATAGATTCAACTTCCTCTT CTAATGGCTCCGACCACCATGGCTCCTCATTCCAGGCTGAATGTGAATCATTCAAAGCAAAGATCAACGT AACTAATGCGAATGTTCATTCGGTAACCTATGTCCCGGCCGGTGTCAACATCTCCATGGCCGATAATCCG TCCATTTGCGGCGGAGATGAGGACCCAATAACCAGCACATTTGCATTCTGTCGCATTGCCCTCAATGTAA CGACCTCCAGCAAGAGTCAAATCTTCATGGA…

## Sheet: mRNA Sequences
	Feruloylome of Aspergillus oryzae: mRNA Sequences
	mRNA Sequence AO1
	>gi|169785748|ref|XM_001827283.1| Aspergillus oryzae RIB40 hypothetical protein partial mRNA ATGTCTTGGACAGAACCAATTACGGAGAACAATTCCTCTCTGCCGGGTGGTAATGAACTGGGTGCGGTCG CCGGTACCACCCATGGTGGGTTTGGTGGTTTTGATGTCAGCTCCTGGGAGGTGTGGCTTAACGGTGACGG TGAGGTCAATTGGGATATAGTTCACATGTTTGGTTATAAAGCCATTAATGAGATGAGTCAGATTGACAGG GATCTGACAAAGTCTTTCTATAACATGTCGGATACCAAGCTATGGTCCTACTATGACGGATGCTCTGAAG GGGGCCCCAGGTTCAAATTCCC…
	mRNA Sequence AO2
	>gi|169772334|ref|XM_001820584.1| Aspergillus oryzae RIB40 hypothetical protein partial mRNA ATGAGGTCGGCGCTAAACATCCTCGCGGGAGCAGCCACTCTCACAGTGGCACAGGCTGCTAGCCTTAGCG ATGTTTGCACGAACAGCCATGTCAAGTCGGCTCTGCCCTCCATTGACCTCATCAATGGTCTTGTAATTGA TCCATCTTCTATTACCACCAATGCCGTCTACAATGCTTCCACCCCCGGAGGTGACTACTTCCCAGCAGCA TCCGCCTATGATTTCTGCAACGTGACTCTCACGTACGCCCACCCTGGACGCAATGATCGAGTTCATCTTA AATTATGGATGCCAGCTCCAGA…
	mRNA Sequence AO3
	>gi|169775590|ref|XM_001822210.1| Aspergillus oryzae RIB40 hypothetical protein partial mRNA ATGAAGGTCTCGCTGTGGCTAACCCTCCTCGGCGTAAATCTATCTCTCGCCTTGGCCGTGGGGACTGACT TCCCAGCCTCATGCCAAGCTTTTTCACCTGATACGAGGGCTGCGAACGCACATCGTGAGTTCACTGAATA TGTGCCCGCGGGGACAAATCTCAGTTTGCCGTACAATGATGCAACATGTGCTCGCCCGAATCAGGTTGTC ACAGTGGACCTTTGCCGTGTCGCATTATACGTGGAGACGTCCAACAGATCGAGCGTTACCACAGAAATAT GGCTCCCAAGAAATTGGACGGG…
	mRNA Sequence AO4
	>gi|169768563|ref|XM_001818700.1| Aspergillus oryzae RIB40 hypothetical protein partial mRNA ATGAAGAACTTTTTTTCAATGCACGCAATCCTTCTCGCGTGCTCAGCAGGAGCAGGCCTCGCTGCAATCA CTCAGGGGATCTCTGAGGGCACTTATAGTCGCATTGTCGAAATGGCAACCATCTCTCAAGCTGCCTACGC AAACCTGTGTAATATTCCACCAGCAATCACCAGTGCGGGAAAGATCTACAATGCAGAGACGGATATCAAC GGGTGGGTTCTTCGAGACGATAGCCGTCAAGAAATAATCACTGTTTTCCGTGGAACGGGAAGTGACACAA ACCTGCAGCTCGACACCAACTA…
	mRNA Sequence AO5
	>gi|169783733|ref|XM_001826277.1| Aspergillus oryzae RIB40 hypothetical protein partial mRNA ATGATCCTCTTGTCATACCTCCTCACCTATCTTCTCTGTGCCCTCACCTGCAGTGCCAGAGCTATACACA ATGGCAGATCCCTAATCCCAAGAGCAGGATCCCTTGAACAAGTCACCGACTTCGGCGACAACCCTAGCAA CGTTAAGATGTACATCTACGTACCCACGAACCTGGCCTCTAATCCCGGGATAATAGTTGCAATTCACTAC TGCACAGGAACCGCCCAAGCATACTACCAAGGCTCCCCTTACGCGCAACTAGCCGAAACACACGGCTTCA TCGTCATCTATCCCGAAAGCCC…
	mRNA Sequence AO6
	>gi|169786170|ref|XM_001827494.1| Aspergillus oryzae RIB40 hypothetical protein partial mRNA ATGCGTGCTTCTTTGCTCTTTGCCGCGTTAGCTCCTGCTGTGTCCATCGCTAGTACATGCGAGCCAAGCT TCTTCGCTCCTTATCTCACTAGTAATGTCAGCATTGTATACGCTCGCACTTTCACATCCACGGAGACCTT TGAAGGACCAATGGGAAACTACACAGGCTTGCCTGAATATTGTGCACTCTACGTGAATGTCAGCTCATCC ACTACATCTGCATACGAATTTGGTCTTTGGCTCCCAACACGCACGTGGAACAAGCGCTACATGGCTTACG GAAATGGTGGATTCACCGGCCA…
	mRNA Sequence AO7
	>gi|169784737|ref|XM_001826778.1| Aspergillus oryzae RIB40 hypothetical protein partial mRNA ATGAGAGTATTATCTATAACCTACGTATTTGCGGTCCTACAAGTCGTCAAGGGCATCCCGCTGGGGCGGC AAGAGAAAGTGGGCTGTGCAAGTCTCGCTGGAGCCCAGATTGACAATGCGGCACATATCCATCACGCTCA AAATGTGCCTATAGGAGGGCTCACGCTATCCAGTAATGGAAGTCCCGTCAGAAATGAGCTTCCTCTCTGC CATGTTCAAGGAACCATTAACTACATGGCTGGCGGGGATGCTACGCCGGACCCACGCGGGAATAACACCC TTACCTGGGAACTATTCCTTCC…
	mRNA Sequence AO8
	>gi|169776793|ref|XM_001822811.1| Aspergillus oryzae RIB40 hypothetical protein partial mRNA ATGGTTGTCTTCTCCCGCACTCTATTCTCTCTGGTCGCGATTCTTGTTCCAATAGCATCCGCTTCCAGAT GCTCGCCAGCCTTTATCGTGAAACCAAACTTGCCTGGTGCTACAATCCTCGATATTCAAGCTCAGGAAAG GCATAACTTTTCTGCTGTTAGTCTTGGGCCAGGAACAAACGAAGGCGGCCGATATACGATCAGTTTCTGC AACATCACCGTCACCCACACTCATGCGGGCTGGAACGACACAATCCATACCCAGGTATGGCTGCCGCTTG AGGAATGGAATGGCAGGTTTCA…
	mRNA Sequence AO9
	>gi|169774744|ref|XM_001821788.1| Aspergillus oryzae RIB40 hypothetical protein partial mRNA ATGAACATCACATCCTGCTCGCCTGCAGCAATTCAATCTCCCACCGTCTTCGGGGCAGAGATTCTCTCCC TGTCAGCCTCGTGGGTCACAAACTACACCCTCAACGTCCCGGCCGGTTTCAACTACAATCATGGCGATGT TGATGTGCGCAATGCGCAATTTTGTAACATCACCGTGACCTACACGCACCCTGGTTACAACGACCAGATC ACAGTTGAGACCTGGCTTCCGCCTCGGACCAAATGGAACGGCCGACTGCAAGCCACAGGAGGTGGCGGCT GGCAAGCTGGACGGTTCGTGCT…
	mRNA Sequence AO10
	>gi|169784447|ref|XM_001826633.1| Aspergillus oryzae RIB40 hypothetical protein partial mRNA ATGCGCCAACACTCGCGCATGGCCGTTGCTGCTTTGGCAGCAGGAGCGAACGCAGCTTCTTTTACCGATG TGTGCACCGTGTCTAACGTGAAGGCTGCATTGCCTGCCAACGGAACTCTGCTCGGAATCAGCATGCTTCC GTCCGCCGTCACGGCCAACCCTCTCTACAACCAGTCGGCTGGCATGGGTAGCACCACTACCTATGACTAC TGCAATGTGACTGTCGCCTACACGCATACCGGCAAGGGTGATAAAGTGGTCATCAAGTACGCATTCCCCA AGCCCTCCGACTACGAGAACCG…
	mRNA Sequence AO11
	>gi|169769241|ref|XM_001819039.1| Aspergillus oryzae RIB40 ATGCCTTCACTTCGCCGGCTTCTGCCTTTTCTTGCTGCAGGCTCCGCCGCTCTGGCAAGCCAAGATACGT TTCAAGGCAAGTGTACTGGTTTTGCAGACAAGATAAACCTGCCTAATGTGCGGGTAAATTTTGTCAATTA CGTGCCTGGAGGCACCAATCTTTCTTTGCCAGATAATCCCACCAGCTGCGGCACAACCTCTCAAGTAGTG TCCGAGGATGTCTGCCGTATTGCCATGGCTGTTGCAACCTCAAACAGTAGCGAAATCACCCTTGAAGCAT GGCTCCCACAAAACTACACTGGTCGTTTCCTGAGTACGGGCAACGGTGGTCTCTCA…
	mRNA Sequence AO12
	>gi|317145887|ref|XM_001821091.2| Aspergillus oryzae RIB40 GCAATGTTTTACAGTAGAATACGGTCTGTGGCCTCAACGGCCGCCGTGACGAGCCTTTTCACAGCGACTG TCGCTCAGGCTGGGAATTGCTCATCATCTGTGATTCCCCATCCATCCATACCTGGAGGACAGGTACTGGA TCTCTCTGCCGTTCCGGTATCGAATTATGCATACGATGAATCTACACTAGACTTCTGCAATGTGACGGTC ACATATACCCACCCAGGGAAGAATGATACCATCCATGCCACAGTCTGGCTCCCCTTCACCAACTGGAACC ACCGACTCCAGGGCTCCGGCGGAGGCGGATTCGCCATGAGATCTGAAGATGCCGTC…
	mRNA Sequence AO13
	>gi|317141467|ref|XM_001818576.2| Aspergillus oryzae RIB40 ATGCAACTCTTATTGCCTTTTCTAGCTTCAACCGCAGCTGCGGCTGCTGCTATAGATTCAACTTCCTCTT CTAATGGCTCCGACCACCATGGCTCCTCATTCCAGGCTGAATGTGAATCATTCAAAGCAAAGATCAACGT AACTAATGCGAATGTTCATTCGGTAACCTATGTCCCGGCCGGTGTCAACATCTCCATGGCCGATAATCCG TCCATTTGCGGCGGAGATGAGGACCCAATAACCAGCACATTTGCATTCTGTCGCATTGCCCTCAATGTAA CGACCTCCAGCAAGAGTCAAATCTTCATGGAAGCCTGGCTGCCCAGCAACTACTCC…

## Sheet: Amino acid Sequences
	Feruloylome of Aspergillus oryzae: Amino acid Sequences
	Amino acid Sequence AO1
	>gi|83776083|dbj|BAE66202.1| unnamed protein product [Aspergillus oryzae] MSWTEPITENNSSLPGGNELGAVAGTTHGGFGGFDVSSWEVWLNGDGEVNWDIVHMFGYKAINEMSQIDR DLTKSFYNMSDTKLWSYYDGCSEGGPRFKFPDLDGAVIGAPGMHFSFQQIQHLWSQFVEYQLNYYPPYCE LEKIVNLTTEACDPLDGRVDGVVSRTDLCKLHFNLNSTIGESYSCSETAEIPNFMPYIPAQNGTVTKEGV AVAKEILNGAQDNLGRRIYMSYQPTAQFQDAVVKQSAQWVGVGLNLLTNVSALSSFEGVTRDTFRDWIAT GFQRYYDSLETAWPDLSVWQKAGGKVLHYHGESDPQVPTAG…
	Amino acid Sequence AO2
	>gi|83768497|dbj|BAE58634.1| unnamed protein product [Aspergillus oryzae] MRSALNILAGAATLTVAQAASLSDVCTNSHVKSALPSIDLINGLVIDPSSITTNAVYNASTPGGDYFPAA SAYDFCNVTLTYAHPGRNDRVHLKLWMPAPDQFQNRWLSTGGGGFAINHDEQQLPGGVQYGAAAGITDGG FGSFYTQFDQVFLLANGTINYEALYMFGYQAHHELSVIGKALTKNFYGTGDAKLYAYWQGCSEGGREGFS QVQRFQEFDGAVIGAPALRYGQQQANHLYGNLVEHTLKYYPPPCELEKIVNLTITACDRLDGRSDGVVSR TDLCKLHFNINSTIGAPYSCPASTTTTGTTPAQNGTVSALG…
	Amino acid Sequence AO3
	>gi|83770997|dbj|BAE61129.1| unnamed protein product [Aspergillus oryzae] MKVSLWLTLLGVNLSLALAVGTDFPASCQAFSPDTRAANAHREFTEYVPAGTNLSLPYNDATCARPNQVV TVDLCRVALYVETSNRSSVTTEIWLPRNWTGRFLGTGNGGIDGCIKYEDLAYGAANGFAVVGSNNGHNGT TAASFYQNSDVLADFAWRALHLSTVIGKEITQAFYGEPHRKSYYLGCSLGGRQGINSAVEFPDDFDGIIA GSPAVDFNSLVSWRASFFPITGSANSTDFISVSTWKDLIHAEVLTQCDTLDCVNDGIIEDPSLCNFCPEA LKCTDDRINNCLSPAQVEIVRKVFSPMYGEDGQLIFPAMQP…
	Amino acid Sequence AO4
	>gi|169768564|ref|XP_001818752.1| hypothetical protein [Aspergillus oryzae RIB40] MKNFFSMHAILLACSAGAGLAAITQGISEGTYSRIVEMATISQAAYANLCNIPPAITSAGKIYNAETDIN GWVLRDDSRQEIITVFRGTGSDTNLQLDTNYTQAPFDTLPQCSGCAVHGGYYVGWVSVKDQVEGLIHQQA SQYPDYSLVVTGHSLGASMAAITAAQLSATYNNITVYTFGEPRTGNQAYASYVDETFQATNPDATKFYRV THTNDGIPNLPPTSQGYVHHGTEYWSVEPHGPQNMYLCLGDEVQCCEAQGGQGVNDAHVTYFGMASGACT W
	Amino acid Sequence AO5
	>gi|169783734|ref|XP_001826329.1| hypothetical protein [Aspergillus oryzae RIB40] MILLSYLLTYLLCALTCSARAIHNGRSLIPRAGSLEQVTDFGDNPSNVKMYIYVPTNLASNPGIIVAIHY CTGTAQAYYQGSPYAQLAETHGFIVIYPESPYEGTCWDVSSQATLTHNGGGNSNSIANMVTWTTKQYNAD SSKVFVTGTSSGAMMTNVMAATYPNLFAAGVAYAGVPAGCFLSTADQPDAWNSTCAQGQSITTPEHWASI AEAMYPDYSGSRPKMQIYHGNVDTTLYPQNYEETCKQWAGVFGYNYDAPESTESNTPEANWSRTTWGPNL QGILAGGVGHNIQIHGDEDMKWFGFTN
	Amino acid Sequence AO6
	>gi|83776294|dbj|BAE66413.1| unnamed protein product [Aspergillus oryzae] MRASLLFAALAPAVSIASTCEPSFFAPYLTSNVSIVYARTFTSTETFEGPMGNYTGLPEYCALYVNVSSS TTSAYEFGLWLPTRTWNKRYMAYGNGGFTGQVAFADMAPGLNYGFAVVSTNTGHNSSVQEAGDAGWALNN PETRTDWGWRALHGSVALGRVLTEAFYDNNIEYSYYAGCSTGGRQGLKEVQMFPDDFDGVLAGACAWWTS HQQNWDLKVALDNLPNNASHHVTAELMDVLATEVLRQCDVQDGVKDNIIMDGYACQFRLEALLCSSPRTN TSTCFSADQLDTIHRGSEAQVSLMIITDDDSVDEPSGIAYA…
	Amino acid Sequence AO7
	>gi|83775577|dbj|BAE65697.1| unnamed protein product [Aspergillus oryzae] MRVLSITYVFAVLQVVKGIPLGRQEKVGCASLAGAQIDNAAHIHHAQNVPIGGLTLSSNGSPVRNELPLC HVQGTINYMAGGDATPDPRGNNTLTWELFLPDQYHYNGRFLAVGNGGFAGDIDNATMLTNLNSGFAVAGC DSGHPLLESEASGPNDSVPFLDDIAKVKAWIHNSIAMTTNVTRSITANYYAEQPAYSYFWGCSTGGAQGY ALAQYHPTLFDGIYAGSPGNWYSHLILSFLWNGLHATGEGFMSQDALNLITKRTVAACDELDGVKDGLIE NPLRCDFDIRTLECQPGQTAISNNKTIYAGPKDQRTGKQIY…
	Amino acid Sequence AO8
	>gi|83771599|dbj|BAE61730.1| unnamed protein product [Aspergillus oryzae] MVVFSRTLFSLVAILVPIASASRCSPAFIVKPNLPGATILDIQAQERHNFSAVSLGPGTNEGGRYTISFC NITVTHTHAGWNDTIHTQVWLPLEEWNGRFQALGGGGYATGFGETYLTYAVASGFASASTYGGLPVTNGK DSMPTDLSWALSSENNVNWFLLEDYASKATSDMAVIGQQVTQSYYKKPANYSYFAGCSGGGRQGLQMAQK YPDLFDGILAVAPALNLQRFIPAGFWSSQVMNEINVYPLPCEVEAFTKAAVEACDRLDGVEDGIISDPDR CHVRAFDFVGKRYTCDGIQKSLSADSAKIIQAAWSGSHSVS…
	Amino acid Sequence AO9
	>gi|83769703|dbj|BAE59838.1| unnamed protein product [Aspergillus oryzae] MNITSCSPAAIQSPTVFGAEILSLSASWVTNYTLNVPAGFNYNHGDVDVRNAQFCNITVTYTHPGYNDQI TVETWLPPRTKWNGRLQATGGGGWQAGRFVLSQFFMSGAIGEGYAATTTDAGLGDAVGPSSWALQSPGNV DYVAFNNLGSRSLNDQAIIGKSLVNSFCGRAPDYAYWSGCSQGGRQGLMLAQRYPTAYDGIVASAPAQSW TKFVSALYYPLLMRQWHGVNPLACELDFLTTEAVAACDAKDGIVDGLISNLTACEYSPYTSVNKTFTCSA LNKTMALSPGAALIADAAWSGPQTADGERLWYGVNPGADIS…
	Amino acid Sequence AO10
	>gi|83775432|dbj|BAE65552.1| unnamed protein product [Aspergillus oryzae] MRQHSRMAVAALAAGANAASFTDVCTVSNVKAALPANGTLLGISMLPSAVTANPLYNQSAGMGSTTTYDY CNVTVAYTHTGKGDKVVIKYAFPKPSDYENRFYVAGGGGFSLSSDATGGLAYGAVGGATDAGYDAFDNSY DEVVLYGNGTINWDATYMFAYQALGEMTRIGKYITKGFYGQSSDSKVYTYYEGCSDGGREGMSQVQRWGE EYDGAITGAPAFRFAQQQVHHVFSSEVEQTLDYYPPPCELKKIVNATIAACDPLDGRTDGVVSRTDLCKL NFNLTSIIGEPYYCAAGTSTSLGFGFSNGKRSNVKRQAEGS…
	Amino acid Sequence AO11
	>gi|83766949|dbj|BAE57089.1| unnamed protein product [Aspergillus oryzae] MPSLRRLLPFLAAGSAALASQDTFQGKCTGFADKINLPNVRVNFVNYVPGGTNLSLPDNPTSCGTTSQVV SEDVCRIAMAVATSNSSEITLEAWLPQNYTGRFLSTGNGGLSGCIQYYDLAYTSGLGFATVGANSGHNGT SGEPFYHHPEVLEDFVHRSVHTGVVVGKQLTKLFYEEGFKKSYYLGCSTGGRQGFKSVQKYPNDFDGVVA GAPAFNMINLMSWSAHFYSITGPVGSDTYLSPDLWNITHKEILRQCDGIDGAEDGIIEDPSLCSPVLEAI ICKPGQNTTECLTGKQAHTVREIFSPLYGVNGTLLYPRMQP…
	Amino acid Sequence AO12
	>gi|83769004|dbj|BAE59141.1| unnamed protein product [Aspergillus oryzae] MLSGFFWSALAMFYSRIRSVASTAAVTSLFTATVAQAGNCSSSVIPHPSIPGGQVLDLSAVPVSNYAYDE STLDFCNVTVTYTHPGKNDTIHATVWLPFTNWNHRLQGSGGGGFAMRSEDAVLAAAVAQNYTVLATDGGH DLNSQSSASWSLDASGNVNMALLEDFAYVALGDAATIGKQIATSFYGLAPRYSYWNGCSTGGRQGLMLAQ RYPTAYDGIMAAAPAINWASFLVAEFWPQFVMNQLNAFPPTCVSDAITAAAIKACDDIDGVLDGVISAPD LCDFDPFTTVDTRVNCSGVSVRISKKDAEVANSAWEGFRSS…
	Amino acid Sequence AO13
	>gi|169768316|ref|XP_001818628.1| hypothetical protein [Aspergillus oryzae RIB40] MLVMQLLLPFLASTAAAAAAIDSTSSSNGSDHHGSSFQAECESFKAKINVTNANVHSVTYVPAGVNISMA DNPSICGGDEDPITSTFAFCRIALNVTTSSKSQIFMEAWLPSNYSGRFLSTGNGGLGGCVKYDDMAYAAG YGFATVGTNNGHFGNNGVSFYQNTEVVEDFAYRALHTGVVVGKELTKNFYPQGYNKSYYLGCSTGGRQGW KSVQTFPDDFDGVVAGAPAFNFINLTSWGARFLTLTGDSSAETFVTETQWTAVHNEIIRQCDSLDGAKDG IIEDPDLCQPIIEALLCNATQSSTSGTCLTGAQ…
