# Supplementary material for: Common and Distant Structural Characteristics of Feruloyl Esterase Families from Aspergillus oryzae
Source: PLoS One. 2012 Jun 22;7(6):e39473. doi: 10.1371/journal.pone.0039473 (PMC3382194; doi:10.1371/journal.pone.0039473)
Supplement: Supporting Information S2 — PDB structures used for multi template modeling and their secondary structure alignments. (XLSX) [file pone.0039473.s008.xlsx]

## Sheet: A.O.1
Threading templates used for multi template modeling of A.O.1 & their secondary structure alignments
PDB Hit	Iden.	Cov.	Norm. Z-score	Secondary Structure	CCCCCCCSSCCCCCCCCCCCCCSSSSCCCCCCCCCCCCCHHHCCCCCCCCHHHHHHHHHHHHHHHHHHHHHHHHHHHCCCCCCCSSSSSCCCCCCCCCCCCCCCSSSCCCCHHHHHHHHHHHHCHHHHHCCCCCCCCHHHHHHHHHHHHHHCCCCCCCCCCCCCCHHHCCCCCCHHHCCCCCCCCCCCCCCCCCCCCCCCCCCCCCHHHHHHHHHHHCCCCCCCCCSSCCCCCCCCCCCCCCCCCCCCCCCCCCHHHHHHHCCCCCCCCCCCCHHHHHHHHHHHCCCCCCCCCCCHHHHHHCCCCSSSSCCCCCCCCCCCCHHHHHHHHHHHHHCCCCCCCCHHHHHHHHHHCSCCCCCCCCCCCCCCCCCCCCCHHHHHHHHHHCCCCCCSSSSSCCC…
				A.O.1 Sequence	MSWTEPITENNSSLPGGNELGAVAGTTHGGFGGFDVSSWEVWLNGDGEVNWDIVHMFGYKAINEMSQIDRDLTKSFYNMSDTKLWSYYDGCSEGGPRFKFPDLDGAVIGAPGMHFSFQQIQHLWSQFVEYQLNYYPPYCELEKIVNLTTEACDPLDGRVDGVVSRTDLCKLHFNLNSTIGESYSCSETAEIPNFMPYIPAQNGTVTKEGVAVAKEILNGAQDNLGRRIYMSYQPTAQFQDAVVKQSAQWVGVGLNLLTNVSALSSFEGVTRDTFRDWIATGFQRYYDSLETAWPDLSVWQKAGGKVLHYHGESDPQVPTAGSVRYFESARSIMYPHLSYNQSVAELNNWYRLFLVPGGAHCGANTLQPNAPWPETTLATLIDWVENGIEPKTLNGTIQS…
3hxkA	0.11	0.46	1.23		---------------------------------------------------------------------------------NKTFIICPG---GGQHISQRES---------DPLALAFLAQGYQVLLLYTGTNYFLSQNLEEVQAVIHQNHKEW--------------QINPEQVFLLGC-------------------------SAGGHLAA-WYGNSHRPKGVILCYPVTS---F------------------TFGWPSDLSHFNFEIENI--------SEYNIS-EKVT-------SSTPPTFIWHTADDEGVPIYNSLKYCDRLSKH---------Q---VP--FEAHFFESGPHGVSLANRTTAPSDARWVSWASDWLERQLE----------…
1ivyA	0.2	0.81	0.94		LN-------GGPGCSSGLLTEHGPFLVQPDGVTLEYNPYSWNLIANYSDDKFYATN-----DTEVAQSNFEALQDFFRLFPEYKNLFLTGESYAGIQDPSMNLQGLAVGNGLSSYEQNDNSLVYFAYY----HGLLGNRLWSSLQTHC-----CSQNKCNFYDNKDLECVTNLQEVARIVGNSGLNIYNLYAPCAGGVPSHFRYEKD--TVVVQDLGNIFTRLPLKRMWHQALLRSGDKVRMDPPCTNTTAASTYLNNPYVRKALNIPEQLPQWDMCNFLVNLQYRRLYRSMNSQYLKLLSSQKQILLYNGDVDMACNFMGDEWFVDSLVQRRPWLVKYGDSGEQIAGFVKFLTIKGAGH------MVPTDKPLAAFTMFSRFL-NKQ-PY--------…
3lewA	0.21	0.87	1.73		FGWNYLETFNSYANPGYGALRANDAGSDVVLNSKYGFRTHNEFSAIYGKGGTLSWLLAYRVINDCNGVLDNIDASCYSFAIDKDPDAVCAPIYTQSTEEGKPASSVSEVYAQSINDLEEALELIPETYVRDAKHKIDNEVVLGILSRACLYARQW---------------------------------------------------EKAKTYSDKLLAKDNYLTESEYKAGFNSVDNKEWIWGHAQTNDQSNASYQFHYLDTTTKGSYYYSFNVDPYFRDLFEDGDYRKELFWATDPGADVESAAYVWRNSKFRFRDIENQLVAEIYLINAEAKAHLNDPDAINKLNDLKTA---------RGAKTIHTNLSQQDLLETIWLIIRNQQTVVRNAYPEGP…
2z3zA	0.18	0.6	1.97		LDFSSCLAFSTEAIKGESGMHRTQLSPDGSAIISPTVPRKVTVTGKGSEAK--------------------------AMPEIRTGTIM--AADGQTYYTMPHFDPIVYGGPHAQWDIYMAQKGYAVFTVDSRGSANRGAAFEVIH-------------------------------------------R----------RLGQTEMADQMCGVDFLKSQSW-VDADRIVHGWSYGGFMTTNLMGVAGGPVIYAIMYERYF-------DAPQENPEGYDAANLLKRA-------------GDLKGRLMLIHGAIDPVVVWQHSLLFLDACVKA------------RTY--PDYYVYPSHEHNVM------GPDRVHLYETITRYFTDHL-----------…
2z3zA	0.18	0.61	1.23		GRLIRQVTKGEWDLTPESGMHRTQLSPDGSAISPT-VPRKVTVTNIGKGSHTLLEA-----K---------------AMPEIRTGTIM--AADGQTYYMPLHFDPIVYGGPHAQLVTK---GGWDIYMAQKVDSANRGAAFEQ-------VIH---------------------------------------------RRLGQTEMADQMCGVDFLKSSWVDA-DRIGVHGWSYGGFMTTNLMLTHGDVFKVGVAG----GPVIDWNRYAPQENPEGY----DAANLLKRAG--------DLKGRLMLIHGAIDPVVVWQHSLLFLDACVKA------------RTY--PDYYVYPSHEHNVMG------PDRVHLYETITRYFTDHL-----------…
3n0tA	0.18	0.8	0.9		RFWVFFYTGNEGDVWAFANNGALLVFAEHRYYGKSLPFGAQSTQRGHLLT-------VEQALADFAELLRALRRD-LGAQDAP--AIAFGGSYGGMLSKYPHVAGALASAPVLAVAGLGDSNQFFRDVTADFEGQSPTQGVREAFRQIKDLFLQGAGTCQPLSDEKDLTQLFFTVLAMMDYPYPTDFLGPLPANPVKVGCDRLLSEAQRITGLRALAGLVYNASGSEHCYDIYRLYHSCADPTGCGTGPDARAWDYQAASNNVTDMFPDLPFTDELRQRYCLDTWGVWP---RPDWLLTSFWGGDIIFSNGNLDPW----------------AGGGIRRNLSASVI-----AVTIQGGAHHLD-LRASHPEDPASEATIIGEWVKAARRE---------…
3ejnA	0.21	0.81	1.68		QTHPKLLLTQICNAFKRGTDGY----ATKKVIQADGESADQYYKWTRGSFGYYDNLRNVQKGEEAERVNAPVYTALYSQALKYTPEYDANDASVIDGDIIYNGN--------STQWRKLINSFRLKVLTLSNHTTVGNINIASEFKNIATN---------SPLNSLADNGQLVYLDQQGNRYPQFNAQWSGYYDDTFIQRRERRDPRLFIFSANKGKTEGKPIDDFSSYEGGDPAAPYSDAIIKVSISPIN--------DRFRTDPIVEPTLGYAELQQI---------------LAEAVVRGWI------------SGNAQTYYEKGIRASFSFYETHAKDYAGYLNENAVAQYLK----EPLVDFTQASGTEEQIERIYEQLRTGYPDF-----RRP…
1z68A	0.19	0.81	1.74		LCWSSKLAQRPGDIPDWVWNGLAYAEFNDTDIGDEQYPINIPYPKAGAKNPVVIIDTTYVGPQEVP-VPAMIASDYYFVTDERVCLQWLRVREDWQTWEIRTWGGFFVSTPVFSYDAISYKDGYKHIHYVENAIQITSGKWEAINI---FRVTSIGSYPPSKKLRKERCQYYTASFSDYAKYLVCYGPGIPISTHDGRTDQEIKILEE-NKELENALKNILEVDEITLWPQFDRSSQSVRVIALVDGRTAFQGDKAVRKFIEMGGLFKVSWEYYASVYTE---RFMGL-PTKDDNLEHYKNRNVDYLLIHGTADDNVHFQNSAQIAKALVNA---------Q-----VDFQAMWYSDQNHGLSGL------STNHLYTHMTHFLKQCFS----------…
1orvA	0.2	0.74	1.23		KQWKQRITWGKENVTHSDGNSYKIISNEEGYKHFQTDKSNCTFITKG--AWE--------------------VIGIEALTSDY--LYYISNEHKGRNL-YRQLNDYASFSNKAKYYQLRCGPGLPLYTLSSSDKVLDNSALKMLQDVQMPKVINLHGTKWYQMILPP----HFDKSKLLAGPCSSFSGYQGDKIMHAINRRGTFEVEDQIEATRQFSKGFVDDK-RIAIWGWSYGGYVTSMVLGAGSGVFKCGIAV----APVSK-----WEYYDSVYT---ERYMGL-PTPEDNLDYYRNKQVEYLLIHGTADDNVHFQQSAQLSKALVDA---------G---VD--FQTMWYTDEDHGIASNMA-----HQHIYTHMSHFLKQCFSLP--------…
3cghA	0.2	0.85	1.65		NNLAGCVVSPDDCLLGGPLGGYFADSNAGFTETISNFNPKDDWSRVFLKSDKIIPTL-YSNLTQVKLVSQNVIKVAAGANGEIATPYDENSNEQLVPTADYIYKGD------VKKWIRFANSLKLRLAIRIAYAN--PVKAQQAEEAVNPANGGV--------IESNADNATWNYFETSQNPIYVATRYNQVQTSDHGGVPCLTGGDTHAAADIICYNGYKDNRREKFFTKSEWAGQDYVGRRGIVIPELKTTGHKYSGVNIAPTSPLYWNAAEVAFLRA---------------EGQAVFNF--------------SGGTAESFYNQGIRLSFEQWGADGVEDYLKDAYTDPAGTNTYQNALSNITIKWNDSADKEEKQERWIAKLIPVKENKSGGVV…
All the residues are colored in black; however, those residues in template which are identical to the residue in the query sequence are highlighted in color. Coloring scheme is based on the property of amino acids, where polar are brightly coloured while non-polar residues are colored in dark shade. (more about the colors used)
Iden. is the percentage sequence identity of the whole template chains with query sequence.
Cov. represents the coverage of the threading alignment and is equal to the number of aligned residues divided by the length of query protein.
Norm. Z-score is the normalized Z-score of the threading alignments. Alignment with a Normalized Z-score >1 mean a good alignment and vice versa.
10 proteins in PDB which are structurally closest to the A.O.1 model
TM-score	RMSDa	Cov.	PDB Hit	Structural alignment
0.794	1.98	0.83	1ivyA	APDQDEIQRLPGLAKQPSFRQYSGYLKSSGSKHLHYWFVESQKDPENSPVVLWLNGGPGCSSLDGLLTEHGPFLVQPDGVTLEYNPYSWNLIAN-VLYLESPAGVGFSYSDDKFYATNDTEVAQSNFEALQDFFRLFPEYKNNKLFLTGESYAGIYIPTLAVLVMQDPSMNLQGLAVGNGLSSYEQNDNSLVYFAYY----HGLLGNRLWSSLQTHCC-----SQNKCNFYDNKDLECVTNLQEVARIVGNSGLNIYNLYAPCAGGVPSHFRYEKD--TVVVQDLGNIFTRLPLKRMWHQALLRSGDKVRMDPPCTNTTAASTYLNNPYVRKALNIPEQLPQWDMCNFLVNLQYRRLYRSMNSQYLKLLSSQKYQILLYNGDVDMACNFMGDEWFVDSL…
			A.O.1 Model	-M--S----------------WT-------------EP-------------ITENNS--SLPG-GNELGAVAGTTHGGFGGFDVSSWEVWLNGDGEVNWDIVHMF---------GYKAINEMSQIDRDLTKSFYNMSDTKL-W-SYYDGC--SEGGP-R-FK--F--P--DLDGAVIGAPGMHFSFQQIQHLWSQFVEYQLNYYPPYCELEKIVNLTTEACDPLDGRVDGVVSRTDLCKLHFNLNSTIGESYSCSETAEIPNFMPYIPAQNGTVTKEGVAVAKEILNGAQDNLGRRIYMSYQPTAQFQDAVVKQSAQWVGVGLNLLTNVSALSSFEGVTRDTFRDWIATGFQRYYDSLETAWPDLSVWQKAG-GKVLHYHGESDPQVPTAGSVRYFESA…
0.64	3.72	0.74	1ac5A	LPSSEEYKVAYELLPGLSEVPDPSNIPQMHAGHIPLRSEDADEQDSSDLEYFFWKFTNNDSNGNVDRPLIIWLNGGPGCSSMDGALVESGPFRVNSDG-KLYLNEGSWISKGD-LLFIDQPTGTGFSVEQNKDEGKIDKNKFDEDLEDVTKHFMDFLENYFKIFPEDLTRKIILSGESYAGQYIPFFANAILNHNKFSKIDGDTYDLKALLIGNGWIDPNTQSLSYLPFA-ME---KKLIDESNPNFKHLTNAH-ENCQNLI--NSASTDEAAHF-SYQE---CENILNLLLSYTRESSQKGTADCLNMYNFN-LK--DS-YPS-----------C----------------------------GMNWPKDISFVSKFFSTPGVIDSLHLDSDKIDHWK…
			A.O.1 Model	---M--S----------------------WT----------------------EP---------------ITENNS--SLPG-GNELGAVAGTTHGGFGGFDVSSWEVWLNGDGEVNWDIVHMF--G--------------YK-AINEMSQIDRDLTKSFYNMSDTKL-W-SYYDGC--SEGGP-R-FK--F--P----------DLDGAVIGAPGMHFSFQQIQHLWSQFVEYQLNYYPPYCE-LEKIVNLTTEACDPL--DGRVD--------GVVSRTDLCKLHFNLNSTIGES-------YSCSETAEIPNFMPYIPAQNGTVTKEGVAVAKEILNGAQDNLGRRIYMSYQPTAQFQDAVVKQSAQ-WVGVGLNLLTNVSALSSFEGV-TRDTFR…
0.6336	3.2	0.71	1wpxA	KIKDPKILGIDPNVTQYTGYLDVEDEDKHFFFWTFESRNDPAKDPVILWLNGGPGCSSLTGLFFELGPSSIGPD-LKPIGNPYSWNSNAT-VIFLDQPVNVGFSYSGSSGVSNTVAAGKDVYNFLELFFDQFPEYVNKGQDFHIAGESYAGHYIPVFASEILSHKDRNFNLTSVLIGNGLTDPLTQYNYYEPMACGEGGEPSVLPSEECSAME-DS---------LERCLGLIESCYDSQSVWSCVPAT----IYCNNAQLAPYQRTGRNVYDIRKDCEG---------------G------------------------------NLCYPTLQDIDDYLNQDYVKEAVGAE--VDHYESCNFDINRNFLFAGDWMKPYHTAVTDLLNQDLPILVYAGD…
			A.O.1 Model	-MS-------------WT--------------EP-------------ITENN-S-SLPG-GNELGAVAGTTHGGFGGFDVSSWEVWLNGDGEVNWDIVHMF--------GYKAINEMSQIDRDLTKSFYNMSDTKL---W-SYYDGC--SEGGP-R-FK--F--P----DLDGAVIGAPGMHFSFQQIQHLWSQFVEYQLNYYPPYCELEKIVNLTTEACDPLDGRVDGVVSR----------------TDLCKLHFNLNSTIGESYSCSETAEIPNFMPYIPAQNGTVTKEGVAVAKEILNGAQDNLGRRIYMSYQPTAQFQDAVVKQSAQWVGVGLNLLTNVSALSSFEGVTRDTFRDWIATGFQRY--YDS-LETAWPDLSVWQKAGGKVLHYHGE…
0.4654	5.13	0.62	3jyhA	DPGFQERFFQQRLDHFNFERFGNKTFPQRFLVSDRFWVRGEGPIFFYTGNEGDVWAFANNSAFVA-------------ELAAERGALLVFAEHRYYGKSLPFGAQSTQRGHTELLTVEQALADFAELLRALRRDLGAQDAPAIAFGGSYGGMLSAYLRMKYPHLVAGALAASAPVLAVAGLGDSNQFFRDVTADFEGQSPKCTQGVREA-FRQIKDLFLQGAYDTVRWEFGTCQPLSD-----------------------EKD--LTQLF-MFARNAFTVLAMMDYPYPTDFLGPLPANPVKVGCDRLLSEAQRITGLRALAGLVYNASGSEHC--YDIYRLYHSCADPT-----G--C----------GT---------------------------…
			A.O.1 Model	------M-----------------------SWTE----------PITENNSSLPG-GNELGAVAGTTHGGFGGFDVSSWEVWLNGDGEVNWDIVHMF-GY--------------KAINEMSQIDRDLTKSFYNMSDTKL-WSYYDGCSEG-GP--RF--KFPD-LDGAVIGAPGM-HF-S-FQQIQHLWSQFVE-YQLNY-YPPYCEL-EKI--------------------------VNLTTEACDPLDGRVDGVVSRTDL--CKLHFNLNSTIGESYSCSETAEIP-N-----FMP----------------------YIPA-QNGTV-TK--EGVA--VAKEILNGAQDNLGRRIYMSYQPTAQFQDAVVKQSAQWVGVGLNLLTNVSALSSFEGV…
0.4496	5.47	0.61	3n2zB	KNYSVLYFQQKVDHFGFNTVKTFNQRYLVADKYWKKNGGSILFYTGNEGDIIWFCNNTGFMW-------------DVAEELKAMLVFAEHRYYGESLPFGDNSFKDSRHLNFLTSEQALADFAELIKHLKRTIPGAENQPVIAIGGSYGGMLAAWFRMKYPHMVVGALAASAPIWQFEDLVPCGVFMKIVTTDFRKSGPHCSESIHRS-WDAINRLSNTGSGLQWLTGALHLCSPLTSQDI-----------------------------QHLKDWISETWVNLAMVDYPYASNFLQPLPAWPIKVVCQYLKNPNVSDSLLLQNIFQALNV-YYNYSGQVKCL--NISESLGTLGWSYQACTEVVMPFCTNGVDDMFEPHSWNLKELSD--DCFQ--Q-…
			A.O.1 Model	---M-S---------------------WTE-----------PITENNSSLPG-GNELGAVAGTTHGGFGGFDVSSWEVWLNGDGEVNWDI---VHMFG-------------YKAINEMSQIDRDLTKSFYNMSDTKL-WSYYDGC---S-EG-GPR--FKFPDLDGAVIGAPGMHFS---FQQIQHLWSQFVE-YQLN-YYPPYCEL-EK-------------------------------IVNLTTEACDPLDGRVDGVVSRTDLCKLHFNLNSTIGESYSCSETAEIP-N---FMPY----------------------------IPA-QNGT---VTK--EGV-AVA-KE--IL--N----GAQD-------------NLG-RR--IYMS--YQPT…
0.4485	3.91	0.54	1qtrA	LRGLYPPLAAYDSGWLDTGDGHRIYWELSGNPNGKPAVFIHGGPGGGI-SPH-HRQ---------------LFDPERYKVLLFDQRGCGRSRPHASLDNNTTWHLVADIERLREMAG-----VEQWLVFGGSWGSTLALAYAQTHPERVSEMVLRGIFTLRKQRLH-WY-------------------------------------------------YQDGASRF-FPE------------KWERVLS-------I-LSDDE----------RKDVIAAYRQRLTSADPQVQLEAAKLWSVWEGETVTLLPSRESASFGE-----------------DDFALAFARIENHYFTHLGFLESDDQLLRNVPLIR--HIPAVIVHGRYDMACQVQNAWDLA…
			A.O.1 Model	-----------MS-------------WTE--------PITENNSSLPGGNELGAVAGTTHGGFGGFDVSSWEVWLNGDGEVNWDI--V--HM--FG--YKAINEMSQIDRDLTKSFYNMSDTKLWSYYDGC--S-EG-GPRF--KFPDLDGAVIGAPGMHFSFQQIQHLWSQFVEYQLNYYPPYCELEKIVNLTTEACDPLDGRVDGVVSRTDLCKLHFNLNSTIGESYSCSETAEIPNFMPYIPAQNGTVTKEGVAVA----KEILNGAQDNLGRR-IYMSYQ--PTAQF-QD--A--VVK-QSA--------QWVGVGLNLLTNVSALSSFEGVTRDTFRDWIATGFQRY--Y-DSL--ET-AWPDLSVWQKAGGKVLHYHGESDPQVPTAGSVRYF…
0.4457	3.86	0.53	1azwA	MRTLYPEITPYQQGSLKVDDRHTLYFEQCGNPHGKPVVMLHGGPGGGC-NDK-MRR---------------FHDPAKYRIVLFDQRGSGRSTPHADLVDNTTWDLVADIERLRTHLG-----VDRWQVFGGSWGSTLALAYAQTHPQQVTELVLRGIFLLRRFELE-WF-------------------------------------------------YQEGASRLF-PD------------AWEHYLN-------A-IPPVE----------RADLMSAFHRRLTSDDEATRLAAAKAWSVWEGATSFLHVDEDFVTGHED-----------------AHFALAFARIENHYFVNGGFFEVEDQLLRDAHRIA--DIPGVIVHGRYDVVCPLQSAWDL…
			A.O.1 Model	-----------M-------------SWTE--------PITENNSSLPGGNELGAVAGTTHGGFGGFDVSSWEVWLNGDGEVNWDI--V--HM--FG--YKAINEMSQIDRDLTKSFYNMSDTKLWSYYDGC--S-EG-GPRF--KFPDLDGAVIGAPGMHFSFQQIQHLWSQFVEYQLNYYPPYCELEKIVNLTTEACDPLDGRVDGVVSRTDLCKLHFNLNSTIGESYSCSETAEIPNFMPYIPAQNGTVTKEGVAVA----KEILNGAQDNLGRR--IYMSYQ-PTAQF-QD--AV--V--KQS-A-------QWVGVGLNLLTNVSALSSFEGVTRDTFRDWIATGFQRY--Y-DSL--ET-AWPDLSVWQKAGGKVLHYHGESDPQVPTAGSVRY…
0.4441	4.33	0.55	1q0zA	SERIVPSGDVELWSDDFGDPADPALLLVMGGNLSALGWPDEFAR---------------RLADGGLHVIRYDHRDTGRSTTRDFAAHPYGFGELAADAVAVLDGWG-----VDRAHVVGLSMGATITQVIALDHHDRLSSLTMLLGGGLDIDFDANIE-RV------------M---R---G---E-----------PTLDGL--------P--GPQQPFLD--AL----------A-LMNQPAE-GRAAEVA-----------------------------KRVSKWRILSGTGVPFDDAEYARWEERAID---H--------AGGVLAEPY-AHYSLTLPPPSRAAELREV---TVPTLVIQAEHDPIAPAPHGKHLAGLIPTAR------------…
			A.O.1 Model	-MS----------WTEP--------ITENNS-SLPGGNELGAVAGTTHGGFGGFDVSSWEVWLNGDGEVNWDI--V--HMFG-----YKAINEMSQIDRDLTKSFYNMSDTKLWSYYDGC--SEGGP-RF---KFPDLDGAVIGAPGM-HFSFQ-QI-QHLWSQFVEYQLNYYPPYCELEKIVNLTTEACDPLDGRVDGVVS-RTDLCKLHFNLNSTIGESYSCSETAEIPNFMPYIPAQNGTVTKEGVAV--AKEILNGAQDNLGRRIYMSYQPTAQFQDAVVKQSAQ-------------WVGVGLNLLTNVSALSSFEGVTRDTFRDWIATGFQRYYDSLETAWPDLSVWQKAGGKVLHYHGESDPQVPTAGSVRYFESARSIMYPHLSYNQSVAE…
0.4421	3.91	0.53	2yysA	MREEIGYVPVGEAELYVEDVGPVEGPALFVLHGGPGGNAYVLREGLQ----------------DYLE-GFRVVY-FDQRGSGRSLELPQDPRLFTVDALVEDTLLLAEAL-G-V---ERFGLLAHGFGAVVALEVLRRFPQAEGAILLAPWVNFPWLAARLAE-A--------AG---L---A---------------PLPDPE-E--NLKEALKREEPKALFDRLMFPTPRGRMA-------------------------------------------------YEWLAEGAG--------------------IL-GSDAPGLAFLRNGLWRLDYTPYLT--PE-RRPLYVLVGERDGT-SYPYAEEVAS-RLRAP------------------IRVL…
			A.O.1 Model	---M------------S-WTE------PITENNS--SLPGGNELGAVAGTTHGGFGGFDVSSWEVWLNGDGEVNWDIVHMF-----G-----YKAINEMSQIDRDLTKSFYNMSDTKLWSYYDGC--SEGGP-RF-K-FPDLDGAVIGAPGMHFSFQQIQHLWSQFVEYQLNYYPPYCELEKIVNLTTEACDPLDGRVDGVVSRTDLCKLHFNLNSTIGESYSCSETAEIPN-FMPYIPAQNGTVTKEGVAVAKEILNGAQDNLGRRIYMSYQPTAQFQDAVVKQSAQ-WVGVGLNLLTNVSALSSFEGVTRDTFRDWIATGFQRY--YDS-LETAWPDLSVWQKAGGKVLHYHGESDPQVPTAGSVRYFESARSIMYPHLSYNQSVAELNNWYRLFLV…
0.4415	4.18	0.54	2v9zA	EIGTGFPFDPHYVEVLGERMHYVDVGPRDGTPVLFLHGNPTSSYLWRNIIP---------------HVAPSHRCIAP-DLIGMGKSDKPDLDYFFDDHVRYLDAFIEALG-----LEEVVLVIHDWGSALGFHWAKRNPERVKGIACMEFIRPIPTWDEFHHTEVA------EEQD-------------------------------------HAEA--AR------------------E-------------T-F---Q--AFRTADVGRELI-IDQNAFIERVLPGGVVRPLTEVEMDHYR---------------EPFLKPVDREPLWRFPNELPIAGEPANIVALVEAYMNWLHQSPVPKLLFWGTPGALIPPAEAARLAESLPNCK--------…
			A.O.1 Model	----------MS---------WTEP--------ITENNSSLPGGNELGAVAGTTHGGFGGFDVSSWEVWLNGDGEVNWDIVHMF---G--Y-KAINEMSQIDRDLTKSFYNMSDTKLWSYYDGC--SEGGP-R-F--KFPDLDGAVIGAPGMHFSFQQIQHLWSQFVEYQLNYYPPYCELEKIVNLTTEACDPLDGRVDGVVSRTDLCKLHFNLNSTIGESYSCSETAEIPNFMPYIPAQNGTVTKEGVAVAKEILNGAQDNLGRRIYMSYQPTAQFQDAVV---KQS-A---QWVGVGLNLLTNVSALSSFEGVTRDTFRD-W-IATGFQRY--YD--------SLETAWPDLSVWQKAGGKVLHYHGESDPQVPTAGSVRYFESARSIMYPHLSYNQ…
TM-score is a recently proposed scale for measuring the structural similarity between two structures (see Zhang and Skolnick, Scoring function for automated assessment of protein structure template quality, Proteins, 2004 57: 702-710). The purpose of proposing TM-score is to solve the problem of RMSD which is sensitive to the local error. Because RMSD is an average distance of all residue pairs i…
Residue pairs that are structurally aligned by TM-align program are highlighted in color. Coloring scheme is based on the property of amino acids, where polar are brightly coloured while non-polar residues are colored in dark shade.
RMSDa is the RMSD between residues that are structurally aligned by TM-align.
Cov. represents the coverage of the alignment by TM-align and is equal to the number of structurally aligned residues divided by length of the model.

## Sheet: A.O.2
Threading templates used for multi template modeling of A.O.2 & their secondary structure alignments
PDB Hit	Iden.	Cov.	Norm. Z-score	Secondary Structure	CCCHHHCCHHHHHHHCCCCCCCCCSSSCCCCSSSSSSSCCCCCCCCCCCCCCCCCSSSSSSSSCCCCCCCCCSSSSSCCCCCCCCCCSSSSCCCCSSCCCCCCCCHHHHHCCCSSSSCCCCCCCCCCCCCHHHHCCCCCCCHHHHHHHHHHHHHHHHHHHHHHHHHHHCCCCCCCSSSSCCCCCCHHHHHHHHHHCCCCCSSSSCCCHHHHHHHHHHHHHHHHHHHCCCCCCCHHHHHHHHHHHHHHCCCCCCHCCCSSCCHHHHCCCCCHHHHCCCCCSCCCCCCCCCCCHHHHHHHHHHHHHHHHHHHCCCCCCCCCSSCCCCCCCCCCCCCCCCCCCCCCCCCCCCCCHHHHHHHHHHCCCCCCCCCCCCCCCCHHHHHHHHHHHHCCCCCCCCCC…
				A.O.2 Sequence	ASLSDVCTNSHVKSALPSIDLINGLVIDPSSITTNAVYNASTPGGDYFPAASAYDFCNVTLTYAHPGRNDRVHLKLWMPAPDQFQNRWLSTGGGGFAINHDEQQLPGGVQYGAAAGITDGGFGSFYTQFDQVFLLANGTINYEALYMFGYQAHHELSVIGKALTKNFYGTGDAKLYAYWQGCSEGGREGFSQVQRFQEFDGAVIGAPALRYGQQQANHLYGNLVEHTLKYYPPPCELEKIVNLTITACDRLDGRSDGVVSRTDLCKLHFNINSTIGAPYSCPASTTTTGTTPAQNGTVSALGAAAARKMLDGLRTLDSRRAYIFYQPSATFDDAQTKYNPETKQFELEVSAYAAEWIPRFLQLQNYTLSSLENVTYDTLKDWMELGWQRYEDVLQTTWP…
1ivyA	0.19	0.76	0.87		-----------------------------------APDQDEIQRLPGLAKQPSFR--QYSGYL--KSSGSKHLHYWFVESQKDPENSLWLNGGPG-------CSSLDGLLTEHGPFLVQPDGVTLEYNPYSWNLIANVLLESPAGVGFSYTNDTEVAQSNFEALQDFFRLFPEYK-LFLTGESYAGIYIPTLAVLVPSMNGLAVGNGLSSYEQNDNSLVYFAYYHGLLG--------NRLWSSLQTHCCSQNKCNFYDNKDLECVTNLQEVARIVGNSGLNIYNLYAPCAGGVPSHFRYEKDTVVVQDLGNIFTRLPLKRMWHQALLRS---GDKVRMDPPCTNTTAASTYLNNPYVRKALNIPE-QLPQWDMCN-------FLVNLQYRRLYRSMNSQ…
2z3zA	0.21	0.51	1.47		KDLTPESGMHRT-QLSPDGSAII-DIF--QSPTVPRVTNIGLEAK------AMPEI--RTGTIM--AADGQTPLYYKLTMPLHFDPKYIVYGGPHAQLVTKWGWDIYMAQKGYAVFTVDSGSANR---GAAFEQ--------VIHRRLGQTEMADQMCGVDFLKSQSWVD-ADR--IGVHGWSYGGFMTTNLMLTHGDFKVGVAGGPVIDWNR-------------------------------------------------------YA--------------------------IMYG------ERYF-D--------------------------------------------------------APQE------NPEGYD----AANLLKRAGDL…
1wht\		0.68	1.25		--------------------------------------GHAADRIARLPGQPAVDFDMYSGYITVDEGAGRSLFYLLQEAPEDAQPALWLNGGPG----CSSVAYGASEELGAFRVKPRG--AGLVLNEYRWNKVANYTNTSSDIYTSG---DNRTAHDSYAFLAKWFERFPHYRDFYIAGESYAGHYVPELSQLVPVINGFMVGNGLIDDYHDYVGTFEFWW----NHGIVSDDTYRRLKEAC--------------------------------------LHDSFIHPSPACDAATDVATAEQ-----------------------GNIDMYSLYTPVCNISYDPCTERYSTAYYRDVQMALHANVTGAMNYTWATCSDTINT---HWHDAPRSMLP…
3a0oA	0.2	0.96	1.63		QTLLDEPR--------PGSLTIGYEPSEEAQP------TENPPRFSWLPDIDDGARYVLRISTDPGFTDKKTLVFEDLAPDGHYHWCYALWDQKSATAHSNWST-------VRSFEISEALPKTPLPGRSARHAAAQTSLNSEQLSAFADAVHCGWAEFYEKSVEPWLERPVMPEPQPYPNNTRVADASRKWLLAVAAWDTKGATSRAYNDEAGFRVVVALAWGYDWLYDHLSEDERRTVRSVLLERTREVHARIHVFPYDSHAALQGESDEAGLYSPWAGTDGGWAEGPHYWMTGMAYLIEAANLIRSYIGYKAPGTRRANFGDDSTLGDLPGLKLGYNVRQFAGVTGNGHYQWYFDHIKADATGTEMAFYNYGWWDLNFDDLVYRHDYPQVEAVSDL…
1ac5A	0.15	0.78	1.05		-----LPSSEEYKVAYELLPGLSEVPDPSNIPQMHAGHIPLRSEDADEQDSSDLEYFFWKFTNNDSNGNVDRPLIIWLNGGPGCSGPFRVNSDGKLYLNEGSWISKGDLL--FIDQPTGTGFSVEQNKDEGKIDKNKFDEDLEDVTKHFMDFLENYFKIF---------PEDLTRKIILSGESYAGQYIPFFANAIYDLKALLIGNGWIDPNTQSLSYLPFAMEKKLIDESNPNFKHLTNAHENCQNLINSA-----------------------------STDEAAHFSYQECENILNLLLSYTR---------------ESSQKGTADCLNMYNFNLKDSYPSCGMNWPKDISFVSKFFSTPGLDSDKIDHWKECTNSVGTKL----SNPISKPSIH…
2z3zA	0.21	0.51	1.86		KDLTPESGMHRT-QLSPDGSAIIKVTVTIGKGSHTLLEAK-----------AMPEI--RTGTIMAA--DGQTPLYYKLTMPLHFDPAIVYVYGGPHAQLVTKGWDIYMAQKGYAVFTVDSR--GSANRGAAFEQVI--------HRRLGQTEMADQMCGVDFLKSQSWVD-ADR--IGVHGWSYGGFMTTNLMLTHGDFKVGVAGGPVIDWNRY-----------------------------------------------------A----------------------------IMY------GER-------------YFDA-----------------------P-----------------Q----EN------PEGYAANLLKRAGDL-----…
1h2wA	0.09	0.47	1.39		----------------------------------------------------DASDYQTVQIFYPSKDGTKIPMFIVHKKGIKLDGPAFLYGYGGFNISI--TPNYSVSRLIFVRHM-----GGVLAVANIRGGGEYGETWHKGGIANKQNCFDDFQCAAEYLIKEGYTSPKR---LTINGGSNGGLLVATCANQRPDFGCVIAQVGVMDMLKFHKYTIGHAWTTDYGCSDSKQHFEWLIKYSPLHNVKLPEADHDDRVVPLHSLKFIATLQYIVGRSRKQNNPLLIHVDTKAGHGAGTAKVIEEVSDMFAFIARCLNIDWIP----------------------------------------------------------------------------…
1ivyA	0.19	0.76	0.81		-------------------------------------APDQDEIQRLPGLAKQPSFRQYSGYLK--SSGSKHLHYWFVESQKDPENSLWLNGGPGCSS-------LDGLLTEHGPFLVQPDGVTLEYNPYSWNLIANVYLESPAGVGFSYTNDTEVAQSNFEALQDFFRLFPEYKNLFLTGESYAGIYIPTLAVLSMNLQGLAVGNGLSSYEQNDNSLVYFAYYHGLLG--------NRLWSSLQTHCCSQN-KCNFYDNKDLECVTNLQVARIVGNSGLNIYNLYAPCAGG-----------VPSHFRYEKDTVVVQDLGNIFTRLPLKRMWHQALLRSGDK-VRMDPPCTNTTAASTYLNNPYVRKALNIPEQLPQWDMCNFLVNLQYRRLYRSMNS…
1ac5A	0.15	0.77	0.82		SSEEYKVAYEL----LPGLSEVPDPSNIPQMHAGHIPLR---SEDADEQDSSDLEYFFWKFTNNDSNGNVDRPLIIWLNGP---SGPFRVNSDGKLYLNGSWISKGDLL---FIDQPTGTGFSVEQNKDEGKIDKNKFDED-----------LEDVTKHFMDFLENYFKIFPETRKIILSGESYAGQYIPFFANAIDTYDALLIGNGWIDPNTQSLSYLPFAMEKKLIDSNPNFKHLTNAHENCQNLINSA-------------------------------STDEAAHFSYQECENILNLLLSYTR--------------ESSQKGTADCLNMYNFNLKDSYPSCGMNWPKDISFVSKFFSTPGIDSLHLDSDKIDHWKECTNSVGTKLSPISKPSIH…
2hu5A	0.18	0.54	1.46		GSVEDLLPSKDFSSEAPQG-NHGRLVTSHTSLSPPRIVSLPSPLLGGLPEDLRRSIAGSRVWVE--S-FDGSRVPTYVLESGRAPTPGVLVHGGPFAESDSWDTFAALAAAGFHVVMPNYGSTGYGE---EWRLK--------IIGDPCGGELEDVSAAARWARESGL---ASE--LYIMGYSYGGYMTLCALTMKPGFKAGVAGASVVDWEEMYEL----------S---------------------------D-----AA-----F-------------------------------------RN-----------------------------------------------FIEQLTGG------S---------REIM----RSRSPINHVD--…
All the residues are colored in black; however, those residues in template which are identical to the residue in the query sequence are highlighted in color. Coloring scheme is based on the property of amino acids, where polar are brightly coloured while non-polar residues are colored in dark shade. (more about the colors used)
Iden. is the percentage sequence identity of the whole template chains with query sequence.
Cov. represents the coverage of the threading alignment and is equal to the number of aligned residues divided by the length of query protein.
Norm. Z-score is the normalized Z-score of the threading alignments. Alignment with a Normalized Z-score >1 mean a good alignment and vice versa.
10 proteins in PDB which are structurally closest to the A.O.2 model
TM-score	RMSDa	Cov.	PDB Hit	Structural alignment
0.7417	1.7	0.77	1ivyA	-----------------------------------A--PDQDEIQRLPGLAKQPSFRQYSGYLKS--SGSKHLHYWFVESQKDPENSPVVLWLNGGPGC----SSLDGLLTEHGPFLVQPDGVTLEYNPYSWNLIANVLYLESPAGVGFSYSDDKFYATNDTEVAQSNFEALQDFFRLFPEYKNNKLFLTGESYAGIYIPTLAVLVMQDPSMNLQGLAVGNGLSSYEQNDNSLVYFAYYHGLL--------GNRLWSSLQTHCCSQ-NKCNFYDNKDLECVTNLQEVARIVGNSGLNIYNLYAPCAG----G---V----PSHFRYEKDTVVVQDLGNIFTRLPLKRMWHQALLRSGDK-VRMDPPCTNTTAASTYLNNPYVRKALNIPEQLPQWDMCN…
			A.O.2 Model	ASLSDVCTNSHVKSALPSIDLINGLVIDPSSITTNAVYNASTPGGDYFPAASAYDFCNVTLTYAHPGRNDRVHLKLWMPAPDQFQNRWLSTGGGGFAINHDEQQLPGGVQYGAAAGITDGGFGSFYTQFDQVFLLANGTINYEALYM--------FGYQAHHELSVIGKALTKNFYGTGDAKL-Y-AYWQGCSEGGREGFSQVQRFQ-----EFDGAVIGAPALRYGQQQANHLYGNLVEHTLKYYPPPCELEKIVNLTITACDRLDGRSDGVVSRTDLCKLHFN-INSTIGAPYSCPASTTTTGTTPAQNGTVSALGAAAARKMLDGLRTLDSRRAYIFYQPSATFDDAQTKYNPETKQFELEVSAYAAEWIPRFLQLQNYTLSSLENVTYDTLKDWM…
0.6262	3.69	0.71	1ac5A	---LP--------------------------------SSEEYKVAYELLPGLSEVPDPSNIPQMHAGHIPLRSEDADEQDSSDLEYFFWKFTNNDSNGNVDRPLIIWLNGGPGC----SSMDGALVESGPFRVNSDG-KLYLNEGSWISKGDLLFIDQPTGTGFSVEQNKDEGKIDKNKFDEDLEDVTKHFMDFLENYFKIFPEDLTRKIILSGESYAGQYIPFFANAILNHNKFSKIDGDTYDLKALLIGNGWIDPNTQSLSYLPFAMEKKLI-----DESN-PNFKHLTNAHENC-QNLINSASTDEAAHF-SYQECE---NILNLLLSYTRESSQKGTADCLNMYNFNLKD----------S-----YPS---------C----------------…
			A.O.2 Model	ASLSDVCTNSHVKSALPSIDLINGLVIDPSSITTNAVYNASTPGG-DYFP-A-AS--A-YDFCNVTLTYAHPG------R-NDRVHLKLWMPAPD--QFQNRWLSTGGGGFAINHDEQQLPGGVQYGAAAGITDGGFGSFYTQFDQVFLLANGTINYEALYM----------------FGYQAHHELSVIGKALTKNFYGTGDAKL-YAYWQGCS-EGGREGFSQVQRFQ-------------EFDGAVIGAPALRYGQQQANHLYGNLVEHTLKYYPPPCELEKIVNLTITACDR-LDGRSD----------GVVSRT-DLCKLHFNINSTIGA-------PYSCPASTTTTGTTPAQNGTVSALGAAAARKMLDGLRTLDSRRAYIFYQPSATFDDA…
0.6027	2.83	0.66	1wpxA	---K------------------------------------IKDPKIL-GI--DPNVTQYTGYLDVED-EDKHFFFWTFESRNDPAKDPVILWLNGGPGC----SSLTGLFFELGPSSIGPD-LKPIGNPYSWNSNATVIFLDQPVNVGFSYSGSSGVSNTVAAGKDVYNFLELFFDQFPEYVNKGQDFHIAGESYAGHYIPVFASEILSHKDRNFNLTSVLIGNGLTDPLTQYNYYEPMACGEGGEPSVL--------PSEECSAME-DSL-----ERCLGLIESCYDSQSVWSCVPATI----YCNNAQLAPYQRTGRNVYDIRKDCEG------------------------G-------------------------------NLCYPTLQDIDDY…
			A.O.2 Model	ASLSDVCTNSHVKSALPSIDLINGLVIDPSSITTNAVYNASTPGGDYFPAASAYDFCNVTLTYAHPGRNDRVHLKLWMPAPDQFQNRWLSTGGGGFAINHDEQQLPGGVQYGAAAGITDGGFGSFYTQFDQVFLLANGTINYEALYM----F---GYQAHHELSVIGKALTKNFYGTGDAKL---Y-AYWQGCSEGGREGFSQVQRFQ-------EFDGAVIGAPALRYGQQQANHLYGNLV----EHTLKYYPPPCELEKIVNLTITACDRLDGRSDGVVSR-----------------TDLCKLHFNINSTIGAPYSCPASTTTTGTTPAQNGTVSALGAAAARKMLDGLRTLDSRRAYIFYQPSATFDDAQTKYNPETKQFELEVSAYAAEWIPRF…
0.4584	4.6	0.56	3jyhA	-------------------------------------------------D---P--GFQERFFQQRLDHFNFERFGNKTFPQRFLVSDRFWVRGEGPIFFYTGN-EG-----DVWAFANNSAFV--------------AELAAERGALLVFAEHRYYGKSLPFGAQSTQRGHTELLTVEQALADFAELLRALRRDLGAQDAPAIAFGGSYGGMLSAYLRMKYPHLVAGALAASAPVLAVAGLGDSNQFFRDVTADFEGQSPKCTQGVREAFRQIKDLFLQGAYDTVRWEFGTCQPLSDEKD--------------------------LTQLFMFARNAFTVLAMMDYPYPTDFLGPLPANPVKVGCDRLLSEAQRITGLRALAGLVYNASGSE-HCY--…
			A.O.2 Model	ASLSDVCTNSHVKSALPSIDLINGLVIDPSSITTNAVYNASTPGGDYFPAASAYDFCNVTLTYAHPGR---------NDRVHLKLWMPAPDQFQNRWLSTGGGGFAINHDEQQLPGGVQYGAAAGITDGGFGSFYTQFDQVFLL--ANGTINYE--A--LYM----F-----G-YQAHHELSVIGKALTKNFYGTGDAKLY-AYWQGCSEGGREGFSQVQRFQE-FDGAVIGAPAL-RY-G-QQQANHLYGNLVEHT---LKYYPPPCELEKI----------------------------VNLTITACDRLDGRSDGVVSRTDLCKLHFNINSTIGAPYSCPAST-------------TT-----------------------TGTTPAQNGTVSALG…
0.4511	4.82	0.56	3n2zB	-------------------------------------------------K---N---YSVLYFQQKVDHFGFNTVKTFNQRYLVADKYWKKNGGSILFYTGNEGD------IIWFCNNTGFM------------W-DVAEELKAMLVFAEHRYYGESLPFGDNSFKDSRHLNFLTSEQALADFAELIKHLKRTIPGAENQPVIAIGGSYGGMLAAWFRMKYPHMVVGALAASAPIWQFEDLVPCGVFMKIVTTDFRKSG--PHCSESIHRSWDAINRLSNTGSGLQWLTGALHLCSPLTSQD-------------------------IQH-LKDWISETWVNLAMVDYPYASNFLQPLPAWPIKVVCQYLKNPNVSDSLLLQNIFQALNVYYNYSGQV-…
			A.O.2 Model	ASLSDVCTNSHVKSALPSIDLINGLVIDPSSITTNAVYNASTPGGDYFPAASAYDFCNVTLTYAHPGR-------NDRVHLKLWMPAPDQFQNRWLSTGGGGFAINHDEQQLPGGVQYGAAAGITDGGFGSFYTQFDQVFLL-ANGTINYE--ALYMFG-------------YQAHHELSVIGKALTKNFYGTGDAKL-Y-AYWQGCSEGGREGFSQVQRFQE-FDGAVIGAPALRYG---QQQANHLYGNLVEHTL--KYYPPPCELEKIV------------------------------NLTITACDRLDGRSDGVVSRTDLCKLH-FNINSTIGAPYSCPAST-------------TT---------------------------TGTTPAQNGT…
0.4404	5.46	0.57	1nx9A	HDPLSVQTGSDIPAS--------------------------------------------VHMP-TDQQRDYIKREVMVPM-RD-GVKLYTVIVIPK-NARNAPILLT-RTP-Y-----NAKGRANR----VPNALTMR-----EVLPQGDDVFVEGGYIRVFQDIRGKYGSQGDYVMTRPPHGPLNPTKTDETTDAWDTVDWLVHNVPESNGRVGMTGSAYEGFTVVMALLDPHPALKVAAPESPMVDGWMGDDWFH-------------------------------------YG----------AF-RQ-GAFDYFVSQMTARGGG-----------ND--IPRRDADDYTNFLKAG-----------------SAGSFATQAGLDQ----------…
			A.O.2 Model	---------------ASLSDVCTNSHVKSALPSIDLINGLVIDPSSITTNAVYNASTPGGDYFPAASAYDFCNVTLTYAHPGRNDRVHLKLWMPAPDQFQNRWLSTGGGGFAINHDEQQLPGGVQYGAAAGITD----GGFGSFYTQF-DQ-VFLL-ANGTINYE--A--LYMFGY--QAHH-------EL-SVIGKALTKNFYGTGDAK-LYAYWQGCSEGGREGFSQVQRFQE-FDGAVIGAPALRYGQQQANHLYGNLVEHTLKYYPPPCELEKIVNLTITACDRLDGRSDGVVSRTDLCKLHFNINSTIGAPY-----------SCPASTTTTGTTPAQNGTVSALGAAAARKM-LDGLRTLDSRRAYIFYQPSATFDDAQTKYNPETKQFELEV…
0.4318	6.27	0.61	1aknA	AKL-GSVYTEG-----------------------------GF-VEGVNKKLSLFG------DSIDIFKGIPFAAAPKALEKPERHPGWQGTLKAKSFKKRCLQATLTQDSTYGNEDCLYLNIWVPQGRKEVSHDLPVMIWIYGGAFLM--GASQGANFLSNYLYDG----------E--EIATRGNVIVVTFNYRVGPLGFLSTGDSNLPGNYGLWDQHMAIAWVKRNIEAFGGDPDNITLFGESAGGASVSLQTLSPYNKGLIKRAISQSGVGLC-PWA---------------------------------------------------------------------------------------------------------IQQDPLFWAKRIAE…
			A.O.2 Model	---ASLSDVCTNSHVKSALPSIDLINGLVIDPSSITTNAVYNASTPGGDY-----FPAASAYDFCNVTLTYAHP------GRNDRV-------------------------------HLKLWMPAPDQ---FQNRWLSTGGGGFAINHDEQQLPGGVQ--YGAAAGITDGGFGSFYTQFDQVFLL-ANGTINYEALYMFGY--------QAH--HELSVIGKALTKNFYGTGDAKL-YAYWQGCSEGGREGFSQVQ---RFQEFDGAVIGAPALRYGQQQANHLYGNLVEHTLKYYPPPCELEKIVNLTITACDRLDGRSDGVVSRTDLCKLHFNINSTIGAPYSCPASTTTTGTTPAQNGTVSALGAAAARKMLDGLRTLDSRRAYIFYQPSATFD-D…
0.4316	5.67	0.58	1thgA	AP-TAVLNG------------------------------NEVISGVL-------EGKVDTFKGIPFADPPLNDLRFKHPQPFTGSYQGLKANDFSPACMQLDPGNSLTLLDKALGLAKVIPEEFRGPLYDMAKGTVSMNEDCLYLNVFRPAGTKPDAKLPVMVWIYG----GAF-VYGS-SAA--YPGN-------------SYVKESINMGQPVVFVSINYRTGPFGFLGGDAITAEGNTNAGLHDQRKGLEWVSDNIANFGGDPDKVMIFGESAGAMSVAHQLIAYGGDNTYNGKKLFHSAILQSGGPLPYH---------------------------------------------D---------------------------------------…
			A.O.2 Model	--ASLSDVCTNSHVKSALPSIDLINGLVIDPSSITTNAVYNASTPGGDYFPAASAYDFCNVT-LTYAHP--------GRNDRV-----------------------------------------------------------HLKLWMPAPDQ---FQNRWLSTGGGGFAINHDEQQLPGGVQYGAAAGITDGGFGSFYTQFDQVFLL------ANGTINYEALYMFGYQ---------AHHELSVIGKALTKNFYGTGD--AK-L-YAYWQGCSEGGREGFSQV----QRF-----QEFDGAVIGAPALRYGQQQANHLYGNLVEHTLKYYPPPCELEKIVNLTITACDRLDGRSDGVVSRTDLCKLHFNINSTIGAPYSCPASTTTTGTTPAQNGTV…
0.4312	6.36	0.61	1q83A	EGREDPQ---------------------------------LLVRVRGGQLRGIRL--KAPGGPVSAFLGIPFAEPPVGSRRFM--PPEPKRPWSGVLDATTFQNVCYQYVDTLYPGFEGTEMWNPNRELSEDCLYLNVWTPYPRPASPTPVLIWIY---GGGFY-SGA-ASLDVYDGR-------------FLAQVEGAVLVSMNYRVGTFGFLALPGSREAPGNVGLLDQRLALQWVQENIAAFGGDPMSVTLFGESAGAASVGMHILSLPSRSLFHRAVLQSGTPNGPWAT------------------------------------------VSA-G-----------------------------------------------------------…
			A.O.2 Model	A------SLSDVCTNSHVKSALPSIDLINGLVIDPSSITTNAVYN--ASTPGGDYFPAASAYDFCNVT-LTYAH---------PGRNDRV-------------------------------------------HLKLWMPAPDQF-QNRWLSTGGGGFAINHDEQQLPGGVQYGAAAGITDGGFGSFYTQFDQVFLL-ANGTINYEAL--YMF-------GYQAHH-EL-SVIGKALTKNFYGTGDAKL-YAYWQGCSEGGREGFSQVQ---RFQEFDGAVIGAPALRYGQQQANHLYGNLVEHTLKYYPPPCELEKIVNLTITACDRLDGRSDGVV-SRTDLCKLHFNINSTIGAPYSCPASTTTTGTTPAQNGTVSALGAAAARKMLDGLRTLDSRR…
0.4306	5.76	0.57	2fj0A	EE----------------------------------VVVRTESGWIRGLKRR--AE-GNKSYASFRGVPYAKQPLGELRFKELQPLEPWQDELDATQEGPVCQQTDVLYGRIMRPRGMSEACIHANIHVPYYALPRDGLPVLVFIHGGGFAF-----GS-GDSDLHGP-------------E-YLVSKDVIVITFNYRLNVYGFLSLNSTSVPGNAGLRDMVTLLKWVQRNAHFFGGRPDDVTLMGQSAGAAATHILSLSKAADGLFRRAILMSGTSSS-AFF------------------------------------------T--------------------------------------------------------------TNP-VFAQYIN…
			A.O.2 Model	--ASLSDVCTNSHVKSALPSIDLINGLVIDPSSITTNAVYN--ASTPGGDY-FPA-ASAYDFCNV-TLTYAHP-------GRNDRV------------------------------------HLKLWMPAPDQF---QNRWLSTGGGGFAINHDEQQLPGGVQYGAAAGITDGGFGSFYTQFDQVFLL-ANGTINYEALYMFGY-------QAHHELSVIGKALTKNFYGTGD--AK-L-YAYWQGCSEGGREGFSQVQR--FQE-FDGAVIGAPALRYGQQQANHLYGNLVEHTLKYYPPPCELEKIVNLTITACDRLDGRSDGVVSRTDLCKLHFNINSTIGAPYSCPASTTTTGTTPAQNGTVSALGAAAARKMLDGLRTLDSRRAY-IFYQPSA-…
TM-score is a recently proposed scale for measuring the structural similarity between two structures (see Zhang and Skolnick, Scoring function for automated assessment of protein structure template quality, Proteins, 2004 57: 702-710). The purpose of proposing TM-score is to solve the problem of RMSD which is sensitive to the local error. Because RMSD is an average distance of all residue pairs i…
Residue pairs that are structurally aligned by TM-align program are highlighted in color. Coloring scheme is based on the property of amino acids, where polar are brightly coloured while non-polar residues are colored in dark shade.
RMSDa is the RMSD between residues that are structurally aligned by TM-align.
Cov. represents the coverage of the alignment by TM-align and is equal to the number of structurally aligned residues divided by length of the model.

## Sheet: A.O.3
Threading templates used for multi template modeling of A.O.3 & their secondary structure alignments
PDB Hit	Iden.	Cov.	Norm. Z-score	Secondary Structure	CCCCHHHHHHHCCCCCCCCCSSSSSSSSSCCCCSSCCCCCCCCCCCCCCCCCCCSSSSSSSSCCCCCCSSSSSSSCCCCCCCSSSSSCCCSSSCCCCCHHHHHHHHCCSSSSSSCCCCCCCCCCCCCCCHHHHHHHHHHHHHHHHHHHHHHHHHHHCCCCCCSSSCCCCCCHHHHHHHHHHCHHHCCCCSSCCCCCCHHHHHHHHHHHHHHCCCCCCCCCCCHHHHHHHHHHHHHHHCCCCCCCCCCSSCCHHHCCCCCCSSSSCCCCCCCCCCHHHHHHHHHHHCCCCCCCCCSSCCCCCCCCCCCCCCCCCCCCCCCCCHHHHHHHHCCCCCCCCCCCHHHHHHHHHHCHHHCCCCCCCHHHHHHCCCCSSSSSCCCCCCCCCCCHHHHHHHHHHHH…
				A.O.3 Sequence	VGTDFPASCQAFSPDTRAANAHREFTEYVPAGTNLSLPYNDATCARPNQVVTVDLCRVALYVETSNRSSVTTEIWLPRNWTGRFLGTGNGGIDGCIKYEDLAYGAANGFAVVGSNNGHNGTTAASFYQNSDVLADFAWRALHLSTVIGKEITQAFYGEPHRKSYYLGCSLGGRQGINSAVEFPDDFDGIIAGSPAVDFNSLVSWRASFFPITGSANSTDFISVSTWKDLIHAEVLTQCDTLDCVNDGIIEDPSLCNFCPEALKCTDDRINNCLSPAQVEIVRKVFSPMYGEDGQLIFPAMQPGSELEAADQLYTGKPFRYSKEWFQYVVYNPSWDPAEFDIHDAKVADDLNPQNIRTWPNDLSNYEKRGGKIITFHGQQDGKITSFNTERFYNHLATAM…
3h2kA	0.16	0.72	0.89		-----------------PARGTLLTSNFL---TSYTRDAISAMLASEQAKCNVRVAEFTYATIGVEGETASGVLLIPGGERCPLLGWGHPTEALRAQDPLVTRLASQGYVVVGSD--YLGLGKSNYAYHPYLHSASEASATIDAMRAARSVLQHLKTPLSGKVMLSGYSQGGHTAMATQREIEAHLSASAPISGPYALEQTFLDSW-----SGSNAVGENTFGILLGSYAIVAMQHTYKNIYLEPGQVFQDP------------WAAKVEPLFPGKQ--SLTDMFLNDTLPS--------------------IDKVKSYFQPGFYSDFPSNPAN--------PFRQDLARN--NLLEWAPQ--------TPTLLCGSSNDATVPLKNAQTAIASFQQR-…
2z3zA	0.2	0.56	1.61		KGKDLTPESGMHRTQLSPDGSAIIDIFNIGKGSHTLLEAK----------AMPEIRTGTIM-AADGQTPLYYKLTMPLHFDKKYVYVYGGPHAQLVTKGWDIYMAQKGYAVFTVDSRGSANRGAAFEQ--VIHRRLGQTEMADQMCGVDFLKSQ-SWVDADRIGVHGWSYGGFMTTNLMLTHGDVFKVGVAGGPVIDWNRYAI----MY---------------GE---------------------------------------------------------------------------------------------------RYF-DAPQ-E----NPEG----YDAANLLKRAG--------DLKGRLMLIHGAIDPVVVWQHSLLFLDACVKA-…
3h2gA	0.15	0.72	1.16		-----------------PARGTLLTSNFLTSYTRDAISAMLASPEQAKCNVRVAEFTYATIGVEGEPATASGVLLIPGGERCPLLGWGHPTRDAKGDDPLVTRLASQGYVVVGSD--YLGLGKSNYAYHPYLHSASEASATIDAMRAARSVLQHLKTPLSGKVMLSGYSQGGHTAMATQREIEAHLSASAPISGPYALEQTFLDSW-----SGSNAVGENTFGILLGSYAIVAMQHTYKNI------------------------YLEPGQVFQDPWAAKVEPLFPGKQSLTDMF----------LNDTLPSIDKVKSYFQPGFYSDFPSNPA----------NPFRQDLARNNLLEWAPQ--------TPTLLCGSSNDATVPLKNAQTAIASFQQR-…
3h2gA	0.15	0.69	1.64		LTSYTRDAISAMLASPEQAKCNVRVA------------------------------EFTYATIGVEGEPATASGVLGERCSGPYWGHPTEALRAQGDDPLVTRLASQGYVVVGSDYLGLGKSNYAYHPYLHS--ASEASATIDAMRAARSVLQHLKTPLSGKVMLSGYSQGGHTAMATQREIEAHLSASAPISGPYALEQTFLDSWS-----GSNAVGENTFGILLGSYAIVAMQHTYKNIYLEPGQVFQDPWAAKVEPLFPGKQSLLNDTLPSIDKVKSY--------------------------------------FQPGFYSDFPSNPAN----------PFRQDLARNNLLEWAP--------QTPTLLCGSSNDATVPLKNAQTAIASFQQRG…
3h2kA	0.16	0.73	1.3		YTRDAISAMLASGPEQAKCNVRVAEFTYA----TIGVEGEPATA----------SGVLLIPGGERCSGPYPLLGWGHPTEALRAQEQAKEIRDAKGDDPLVTRLASQGYVVVGSD--YLGLGKSNYAYHPYLHSASEASATIDAMRAARSVLQHLKTPLSGKVMLSGYSQGGHTAMATQREIEAHLSASAPISGPYALEQTFLDSW-----SGSNAVGENTFGILLGSYAIVAMQHTYKNIYLEPGQVFQDPWAAK--------VEPLFPGKQSLTDMFLND--------------------------TLPSIDKVKSYFQPGFYSDFPSNPA--------NPFRQDLARNNLLEWAPQ----------TPTLLCGSSNDATVPLKNAQTAIASFQQRG…
1z68A	0.17	0.58	1.85		IGSYPSKKCVTC--HLRKERCQYYTASFSDYAKYYALPISGRTDQKENALKNIQLPKEEIKKLEVDEITLWYKMILPPQFDRKLIQVYGGPCSQSVRSWISYLASKEGMVIALVDGGTAFQ-GDKLL--YAVYRKLGVYEVEDQITAVRKFIEMG-FIDEKRIAIWGWSYGGYVSSLALASGTGLFKCGIAVAPVSSWEYYA---------------------S-----------------------------------------------------------V---------------------------------------YTERFMGLPTKD---DNLEHY----KNSTVMAR-----AEYF--RNVDYLLIHGTADDNVHFQNSAQIAKALVNA-…
1h2wA	0.1	0.51	1.81		--------------------------------------------------DASDYQTVQIFYPSKDGTKIPMFIVHKKGIKLPAFLYGYGGFNISISVSRLIFVRHMGGVLAVANI--RGGGEYGETWHKGGILANKQNCFDDFQCAAEYLIKETSPKR---LTINGGSNGGLLVATCANQRPDLFGCVIAQVGVMDMLKFHKYTIGHAWTTDYGCSDSKQHFEWLIKYSPLHNVKLPEALTADHDDRVVPLHSLKFIATLQYIVGRSRKQNNPLLIHVDTKAGHGAGKPTAKVIEEVSDMFAFIARCLNIDWIP------------------------------------------------------------------------------------…
2cjpA	0.12	0.62	1.01		--------------------------------------------------KKIEHKMVAV-------NGLNMHLA---ELEGPTILFIHGFPELWYSWRHQMVYLARGYRAVAPDLGYGDTTGAPLND------PSKF-SILHLVGDVVALLEAI-APNEEKVFVVAHDWGALIAWHLCLFRPDKVKAVNLSVHFSKRNPKMNVVEGLKAIYGEDHYISRFQVPGEIEAEFAPIG-----------------------------------------AKSVLKKILTYRDPA-----PFYFPKGKGLEAIPDAPVALSSWLSEEELDYYANKFEQTGFTGAVNYYRALPINWELTAPWTGAQVKV------PTKFIVGEFDLVYHIPGAKEYIHNGGFKK…
1ac5A	0.15	0.85	0.85		LPSS---------EEYKVAYELLPGLSEVPDPSNIPQMPLRSEDADEQDSSDLEYFFWKFTNNDSNGNVRPLIIWLNGG-SGPFRVNSDGKLYLNGSWISKGDLL---FIDQPTGTGFSEQNKDEGKIDKNKFDEDLEDVTKHFMDFLENYFKIFPEDLTRKIILSGESYAGQYIPFFANAILNH-KALLIGNGWIDPNTQSLSYLPFAMEKKLIDESNP------NFKHLTNAHENCQNL----------INSAS---------TDEAAHFSYQECENILNLLLSYTRESSQKGTADCLNMYNFNLKDSYPSCGMNWPKDISFVSKFFSTPGVKIDHWKECTNSVGTKLSNPISKPSIHLLPGLLESGIEIVLFNGDKDLICNNKGVLDTIDNL-KWG…
1z68A	0.17	0.58	1.61		GSYPPSKKC--VTCHLRKERCQYYTASFSDYAKYYALPGIPISTQEENALKNIQLPKEEIKKLEVDEITLWYKMILPPQFDKKLIQVYGGPCSQSVRSVISYLASKEGMVIALVDGGTAFQG-DKLLY--AVYRKLGVYEVEDQITAVRKFIEMG-FIDEKRIAIWGWSYGGYVSSLALASGTGLFKCGIAVAPVSSWEYYA---------------------SVY----T--------------------------------------------------ER-FM------------GLPT-------------------------------K---DDN----LEHYKNSTVMARA-----EYF--RNVDYLLIHGTADDNVHFQNSAQIAKALVNA-…
All the residues are colored in black; however, those residues in template which are identical to the residue in the query sequence are highlighted in color. Coloring scheme is based on the property of amino acids, where polar are brightly coloured while non-polar residues are colored in dark shade. (more about the colors used)
Iden. is the percentage sequence identity of the whole template chains with query sequence.
Cov. represents the coverage of the threading alignment and is equal to the number of aligned residues divided by the length of query protein.
Norm. Z-score is the normalized Z-score of the threading alignments. Alignment with a Normalized Z-score >1 mean a good alignment and vice versa.
10 proteins in PDB which are structurally closest to the A.O.3 model
TM-score	RMSDa	Cov.	PDB Hit	Structural alignment
0.7082	1.19	0.72	3h2kA	-----------------PARGTLLTSNFLTSYTRDAISAMLASGPEQAKCNVRVAEFTYATIGVEGEPATASGVLLIPGGERCSGPYPLLGWGHPTEALRAQEQAKEIRDAKGDDPLVTRLASQGYVVVGSD--YLGLGKSNYAYHPYLHSASEASATIDAMRAARSVLQHLKTPLSGKVMLSGYSQGGHTAMATQREIEAHLSKEFHLVASAPISGPYALEQTFLDSW-SG----SNAVGENTFGILLGSYAIVAMQHTYKNIY------------------------LEPGQVFQDPWAAKVEPLFPGKQSLTDMF----------LNDTLPSIDKVKSYFQPGFYSDFPSNPA----------NPFRQDLARNNLLEWAPQ--------TPTLLCG…
			A.O.3 Model	VGTDFPASCQAFSPDTRAANAHREFTEYVPAGTNLSLPYNDA-TCARPNQVVTVDLCRVALYVETSNRSSVTTEIWLPRNWTG-R-FLGTGNGGI-D------G--CI-----KYEDLAYGAANGFAVVGSNNGHNGTTAASFYQNSDVLADFAWRALHLSTVIGKEITQAFYGEPHRKSYYLGCSLGGRQGINSAVEFPDDFD----G-IIAGS-PAVDFNSLVSWRASFFPITGSANSTDFISVSTWKDLIHAEVLTQCDTLDCVNDGIIEDPSLCNFCPEALKCTDDRINNCLSPAQVEIVRKVFSPMYGEDGQLIFPAMQPGSELEAADQLYTGKPFRYSKEWFQYVVYNPSWDPAEFDIHDAKVADDLNPQNIRTWPNDLSNYEKRGGKIITFH…
0.575	3.55	0.66	2veoA	A-ALPNPYDD------PFYTT----PSNIGTFAKGQVIQSRKVPTDIG-NA-----------NNAASFQLQYRTTNTQNEAVADVATVWIPAKPASPPKIFSYQVYEDATALDCAPSYSYLTGLDQPNKVTAVLDTPIIIGWALQQGYYVVSSD-HEGF-------KAAFIAGYEEGMAILDGIRALKNYQN---LPSDSKVALEGYSGGAHATVWATSLADSYAPELNIVGASHGGTPVSAKDTFTFLN--G----------GPF-AGFALAGVSGLSLAHPDM----------------------ES-FIEARL-NAKGQQTLKQIRGRGFCLP-QVV--L--------T-Y-PF-LNVFSLV-NDTNLL---N--------E--APIAGILKQETV…
			A.O.3 Model	-VG-------TDFPASC----QAFSP-DT-RAANAHREFTEYVPAGTNLSLPYNDATCARPNQVVTVDLCRVALYVETSNRSSVTTEIWLPRNWTGRFLGTGNGGI---------D--GCI-----------K---YEDLAYGAANGFAVVGSNNGHNGTTAASFYQNSDVLADFAWRALHLSTVIGKEITQAFYGEPHRKSYYLGCSLGGRQGINSAVEFPDD-F-D-G-IIAGS-PAVDFNSLVSWRASFFPITGSANSTDFISVSTWKDLIHAEVLTQCDTLDCVNDGIIEDPSLCNFCPEALKCTDDRINNCLSPAQVEIVRKVFSPMYGEDGQLIFPAMQPGSELEAADQLYTGKPFRYSKEWFQYVVYNPSWDPAEFDIHDAKVADDLNPQNI…
0.4925	4.71	0.61	1ivyA	A----P-DQ-----------------DEIQRLPGLAKQ-----------PSFRQYSGYLKSS-----GSKHLHYWFVESQ-KDPENSPVVLWLNGGPGCSSLDGLLTEHGPFLVQPDGVTLEYNPYSWNLIANVLYLE-SPAGVGFSYSDDKFYAT--NDTEVAQSNFEALQDFFRLFP--E-YKNNKLFLTGESYAGIYIPTLAVLVMQDPSMNLQGLAVGNGLSSYEQNDNSLVYFAYYHGLLGNRLWSSLQTHCCSQNKCNFYDNKDLECVTNLQEVARIVGNSGLNIYNLYAPCAGGVPSHFRYEKDTVVVQDLGNIF--T------RLP-----------------------------LKRM-WHQALLRSGD-KVRMDP---PCTNTTAASTY…
			A.O.3 Model	-VGTDFPASCQAFSPDTRAANAHREFTEYVPAGTNLSLPYNDATCARPNQVVTVDLCRVALYVETSNRSSVTTEIWLPRNWTGR--FLGTGNGG-----IDGC-IKY-EDL------------A-YGAANGFAVVGSNNGHNGTT-AAS--FYQNSDVLADFAWRALHLSTVIGKEITQAFYGEPHRKSYYLGCSLGGRQGINSAVEFPDDF-D-G-IIAGS-PAVDFNSLVS-WR----------------------------AS------FFPITGSANSTDFI---SV-------------S---------TWKDLIH-AEVLTQCDTL--DCVNDGIIEDPSLCNFCPEALKCTDDRINNCLSPAQVEIVRKVFSPMYGEDGQLIFPA-------…
0.482	4.63	0.59	1nx9A	HDPLSVQTGSDIPA----SVHMP---------------------TDQQR----------------DYIKREVMVPMR----DGVKLYTVIVIPKNA-RNAPILLTRTPYNAKGRANRVPNALTMREVLPQGDDVFVEGGYIRVFQD--IRGKYGSQGDYVMTRPPHGPLNPTKTDETTDAWDTVDWLVHNVP---E-SNGRVGMTGSAYEGFTVVMALLDPH-PALKVAAPESPMVDGWMGDDWFHYGAF---------RQGAFDY--F---------------------------------------------------V-SQMTARGGG-NDIP--RRDAD----D-YTNFLKAGSAGSFATQAGLDQYPFWQR---------------MHAHPAYD…
			A.O.3 Model	--------------VGTDFPA--SCQAFSPDTRAANAHREFTEYVPAGTNLSLPYNDATCARPNQVVTVDLCRVALYVETSNRSSVTTEIWLPRNWTGRFLGTGNGG-ID--G-CI----------K-YEDLAYGAANGFAVVGSNNGHNGTTAASFYQNSDVLAD--------FAWRALHLSTVIGKEITQAFYGEPHRKSYYLGCSLGGRQGINSAVEFPDDFDGIIAGS-PAVDFNSLVSWRASFFPITGSANSTDFISVSTWKDLIHAEVLTQCDTLDCVNDGIIEDPSLCNFCPEALKCTDDRINNCLSPAQVEIVRKVFSPMYGEDGQLIFPAMQPGSELEAADQLYTGKPFRYSKEW------------FQYVVYNPSWDPAEFDIHDAKVA…
0.4782	5.64	0.64	1mx9D	SSPPV--V--D-T---------VHGKVLGKFVS---L-E------GFAQPVAIFLGIPFAKPPLGPLRFTPPQPAEPWSFVKNATSYPPMCTQDPKAGQLLSELFTNRKENIPLKLSEDCLYLNIYTPADLTKKNRLPVMVWIHGGGLMVGAAST-YDGLALAAHENVVVVTIQ--YRLG-----IWGFFSTGDEHSRGNWGHLDQVAALRWVQDNIASF-GGNPGSVTIFGESAGGESVSVLVLSPLAKNLFHRAISESGVALTSVL---------------------------VK--KGD---VKPLAEQIAITAGCKTTT------------SAVMVHCLRQ-KT---------EEELLETTL---------------------KMKFL--SL--D…
			A.O.3 Model	VGTDFPASCQAFSPDTRAANAHREFTEYVPAGTNLSLPYNDATCARPNQVVTVD-LCRVAL-----YVETSNRSS---------------------------------------------VTTEIWLPRN--WTGRFLGTGNGG------IDGCIKYEDLAYGAANGFAVVGSNNGHNGTTAASFYQNSDV------LADFAWRALHLSTVIGKEITQAFYGEPHRKSYYLGCSLGGRQGINSAVEFPDDFDG-IIAGSPAVDFNSLVSWRASFFPITGSANSTDFISVSTWKDLIHAEV--LTQCDTLDCVND---------GIIEDPSLCNFCPEALKCTDD-RI-NNCLSPAQVEIVRKVFSPMYGEDGQLIFPAMQPGSELEAADQLYTGKPFRY…
0.4748	5.78	0.64	1q83A	EGREDPQ-LL-V-R--------VRGGQLRGIRL---KAP-------G-GPVSAFLGIPFAEPPVGSRRFMPPEPKRPWSGVLDATTFQNVCYQYVDTLYPGFEGTEMWNPNRELSEDCLYLNVWTPYPRPASPTPVLIWIYGGGFYSGAASLDVYDGRFLAQVEGAVLVSMN--YRVG-----TFGFLALPGSREAPGNVGLLDQRLALQWVQENIAAF-GGDPMSVTLFGESAGAASVGMHILSLPSRSLFHRAVLQSGTPNGPWA---------------------------TVS--AG-EARRRATLLARLVGCPGN------------DTELIACLRTR--------PAQDLVDHE--------------------------------WH---VL…
			A.O.3 Model	VGTDFP-ASCQAFSPDTRAANAHREFTEYVPAGTNLSLPYNDATCARPNQVVTVDLCRVAL-Y---V-ETSNRSS-------------------------------------------VTTEIWLPRNWTGR-FLGTGNGG------IDGCIKYEDLAYGAA-NGFAVVGSNNGHNGTTAASFYQNSDV-------LADFAWRALHLSTVIGKEITQAFYGEPHRKSYYLGCSLGGRQGINSAVEFPDDF-DGIIAGSPAVDFNSLVSWRASFFPITGSANSTDFISVSTWKDLIH-AEVLTQCDTLDCVND--------GIIEDPSLCNFCPEALKCTDDRINNCLSPAQVEIVRKVFSPMYGEDGQLIFPAMQPGSELEAADQLYTGKPFRYSKEWF…
0.4742	5.89	0.65	1aknA	AK--LGS--V----Y-T------EG-GFVEGVNKKLSL-F--------GDSIDIFKGIPFAAAPKALEKPERHPGWQGTLKAKSFKKRCLQATLTQDSTYGNEDCLYLNIWVPQGRKEVSHDLPVMIWIYGGAFLMGASQGANFLSNYLYDGEEIATRGNVIVVTFN--YRVG-----PLGFLSTGDSNLPGNYGLWDQHMAIAWVKRNIEAF-GGDPDNITLFGESAGGASVSLQTLSPYNKGLIKRAISQSGVGLCPWAI--------------------------QQD---PLFWAKRIAEKVGCPVDDTSKM-----------AGCLKITDP------------RALTLAY-----------------------KLPL-GST-------EYPKLH…
			A.O.3 Model	--VGTDFPASCQAFSPDTRAANAHREFTEYVPAGTNLSLPYNDATCARPNQVVTVDLCRVAL-YV-ETSNRSS--------------------------------VTTEIWLPRNWT--GR-FLGTGNGG-------IDGCI------KYEDLAYGAANGFAVVGSNNGHNGTTAASFYQNSDV------LADFAWRALHLSTVIGKEITQAFYGEPHRKSYYLGCSLGGRQGINSAVEFPDDFDG-IIAGSPAVDFNSLVSWRASFFPITGSANSTDFISVSTWKDLI--HAEVLTQCDTLDC----VNDGI---IEDPSLCNFCPEALKCTDD-RINNCLSPAQVEIVRKVFSPMYGEDGQLIFPAMQPGSELEAADQLYTGKPFRYSKEWFQYVVY…
0.4718	5.64	0.63	1qo9A	--DRL-VV----Q--------TSSGPVRGRSVT---VQ---------GREVHVYTGIPYAKPPVEDLRFRKPVPAEPWHGVLDATGLSATCVQERYEYFPGFSGEEIWNPNTNVSEDCLYINVWAPAKNT-TNGLPILIWIYGGGFMTGSATLDIYNADIMAAVGNVIVASFQ--YRVG-----AFGFLHLAPEMPSEFAEEAPGNVGLWDQALAIRWLKDNAHAF-GGNPEWMTLFGESAGSSSVNAQLMSPVTRGLVKRGMMQSGTMNAPWSHMTSE--------------------------KAVEIGKALINDCNCNASMLKTNPA------------HVMSCMRSV--------DAKTISVQQ-------------------------------…
			A.O.3 Model	VGTDFPASCQAFSPDTRAANAHREFTEYVPAGTNLSLPYNDATCARPNQVVTVD-LCRVAL-Y---V-ETSNRSS-------------------------------------------VTTEIWLPRN--WTGRFLGTGNGG-------IDGCIKYEDLAYGAANGFAVVGSNNGHNGTTAASFYQNSDV-------------LADFAWRALHLSTVIGKEITQAFYGEPHRKSYYLGCSLGGRQGINSAVEFPDDFDG-IIAGSPAVDFNSLVS----WRASFFPITGSANSTDFISVSTWKDLIHAEVLTQCDTL---DCVNDGI---IEDPSLCNFCPEALKCTDDRINNCLSPAQVEIVRKVFSPMYGEDGQLIFPAMQPGSELEAADQLYTGKP…
0.469	5.63	0.63	2wqzA	DDDKLAAAQYPVV-N-T---------NYGKIRGLRTP---L-P-NE---ILGPVEQYLGVPYASPPTGERRFQPPEPPSSWTGIRNTTQFAAVCPQHLDERSLLHDMLPIWFTANLDTLMTYVQDQNEDCLYLNIYVPTEDDIHSKKPVMVYIHGGSYMEGTGNM-IDGSILASYGNVIVITIN--YRLG-----ILGFLSTGDQAAKGNYGLLDQIQALRWIEENVGAF-GGDPKRVTIFGSGAGASCVSLLTLSHYSEGLFQKAIIQSGTALSSWA---------------------------VN--YQ--PAKYTRILADKVGCNMLD-----------TTD--MVECLRNKNY-----------KELIQQ-------------------------…
			A.O.3 Model	----VGTDFPASCQAFSPDTRAANAHREFTEYVPAGTNLSLPYNDATCARPNQVVTVDLCRVAL-Y---V-ETSNRSS----------------------------------------------------VTTEIWLPRNWTG--RFLGTGNGG------IDGCIKYEDLAYGAANGFAVVGSNNGHNGTTAASFYQNSDV------LADFAWRALHLSTVIGKEITQAFYGEPHRKSYYLGCSLGGRQGINSAVEFPDDF-DGIIAGSPAVDFNSLVSWRASFFPITGSANSTDFISVSTWKDLIHAEVLTQCDTLDCVND---------GIIEDPSLCNFC--PEALKCTDDR--INNCLSPAQVEIVRKVFSPMYGEDGQLIFPAMQPGSELEAAD…
0.4689	5.74	0.63	3i6mA	DH--SEL-LV--N-T--------KS-GKVMGTRV---PVLS--------SHISAFLGIPFAEPPVGNMRFRRPEPKKPWSGVWNASTYPNNCQQYVDEQFPGFSGSEMWNPNREMSEDCLYLNIWVPSPRPKSTTVMVWIYGGGFYSGSSTLDVYNGKYLAYTEEVVLVSLS--YRVG-----AFGFLALHGSQEAPGNVGLLDQRMALQWVHDNIQFF-GGDPKTVTIFGESAGGASVGMHILSPGSRDLFRRAILQSGSPNCPWA---------------------------SVS--VA-EGRRRAVELGRNLNCNLNS------------DEELIHCLREK--------KPQELIDVE--------------------------------WN---V…
			A.O.3 Model	--VGTDFPASCQAFSPDTRAANAHREFTEYVPAGTNLSLPYNDATCARPNQVVTVDLCRVAL-Y---V-ETSNRSS-------------------------------------------VTTEIWLPRNWTGRFLGTGNGG-------IDGCIKYEDLAYGAANGFAVVGSNNGHNGTTAASFYQNSDV-------LADFAWRALHLSTVIGKEITQAFYGEPHRKSYYLGCSLGGRQGINSAVEFPDDFDG-IIAGSPAVDFNSLVSWRASFFPITGSANSTDFISVSTWKDLIH-AEVLTQCDTLDCVND---------GIIEDPSLCNFCPEALKCTDDRINNCLSPAQVEIVRKVFSPMYGEDGQLIFPAMQPGSELEAADQLYTGKPFRYSKEW…
TM-score is a recently proposed scale for measuring the structural similarity between two structures (see Zhang and Skolnick, Scoring function for automated assessment of protein structure template quality, Proteins, 2004 57: 702-710). The purpose of proposing TM-score is to solve the problem of RMSD which is sensitive to the local error. Because RMSD is an average distance of all residue pairs i…
Residue pairs that are structurally aligned by TM-align program are highlighted in color. Coloring scheme is based on the property of amino acids, where polar are brightly coloured while non-polar residues are colored in dark shade.
RMSDa is the RMSD between residues that are structurally aligned by TM-align.
Cov. represents the coverage of the alignment by TM-align and is equal to the number of structurally aligned residues divided by length of the model.

## Sheet: A.O.4
Threading templates used for multi template modeling of A.O.4 & their secondary structure alignments
PDB Hit	Iden.	Cov.	Norm. Z-score	Secondary Structure	CCCCCCCHHHHHHHHHHHHHHHHHCCCCCCCCCCCSSSSSSSCCCCCSSSSSSSSCCCCSSSSSSCCCCCHHHHHHHCCCCSSSCCCCCCCCCCSSSHHHHHHHHHHHHHHHHHHHHHHHHCCCCSSSSSSCCHHHHHHHHHHHHHHHCCCCCSSSSSCCCCCCCHHHHHHHHHHHCCCCCCCCCSSSSSSCCCCCCCCCCCCCCCSSCCSSSSSCCCCCCCCSSSCCCCCCCCCCCCCCCCCCHHHHHHCCCCCCCCCC
				A.O.4 Sequence	AITQGISEGTYSRIVEMATISQAAYANLCNIPPAITSAGKIYNAETDINGWVLRDDSRQEIITVFRGTGSDTNLQLDTNYTQAPFDTLPQCSGCAVHGGYYVGWVSVKDQVEGLIHQQASQYPDYSLVVTGHSLGASMAAITAAQLSATYNNITVYTFGEPRTGNQAYASYVDETFQATNPDATKFYRVTHTNDGIPNLPPTSQGYVHHGTEYWSVEPHGPQNMYLCLGDEVQCCEAQGGQGVNDAHVTYFGMASGACTW
2bjhA	0.74	1	3.57		ASTQGISEDLYNRLVEMATISQAAYADLCNIPSTIIKGEKIYNAQTDINGWILRDDTSKEIITVFRGTGSDTNLQLDTNYTLTPFDTLPQCNDCEVHGGYYIGWISVQDQVESLVKQQASQYPDYALTVTGHALGASMAALTAAQLSATYDNVRLYTFGEPRSGNQAFASYMNDAFQVSSPETTQYFRVTHSNDGIPNLPPADEGYAHGGVEYWSVDPYSAQNTFVCTGDEVQCCEAQGGQGVNDAHTTYFGMTSGACTW
1uwcA	0.75	1	5.98		ASTQGISEDLYNRLVEMATISQAAYADLCNIPSTIIKGEKIYNAQTDINGWILRDDTSKEIITVFRGTGSDTNLQLDTNYTLTPFDTLPQCNDCEVHGGYYIGWISVQDQVESLVKQQASQYPDYALTVTGHSLGASMAALTAAQLSATYDNVRLYTFGEPRSGNQAFASYMNDAFQVSSPETTQYFRVTHSNDGIPNLPPAEQGYAHGGVEYWSVDPYSAQNTFVCTGDEVQCCEAQGGQGVNDAHTTYFGMTSGACT-
1uswA	0.75	1	5.1		ASTQGISEDLYNRLVEMATISQAAYADLCNIPSTIIKGEKIYNAQTDINGWILRDDTSKEIITVFRGTGSDTNLQLDTNYTLTPFDTLPQCNDCEVHGGYYIGWISVQDQVESLVKQQASQYPDYALTVTGHSLGASMAALTAAQLSATYDNVRLYTFGEPRSGNQAFASYMNDAFQVSSPETTQYFRVTHSNDGIPNLPPADEGYAHGGVEYWSVDPYSAQNTFVCTGDEVQCCEAQGGQGVNDAHTTYFGMTSGACTW
1uswA	0.75	1	5.3		ASTQGISEDLYNRLVEMATISQAAYADLCNIPSTIIKGEKIYNAQTDINGWILRDDTSKEIITVFRGTGSDTNLQLDTNYTLTPFDTLPQCNDCEVHGGYYIGWISVQDQVESLVKQQASQYPDYALTVTGHSLGASMAALTAAQLSATYDNVRLYTFGEPRSGNQAFASYMNDAFQVSSPETTQYFRVTHSNDGIPNLPPADEGYAHGGVEYWSVDPYSAQNTFVCTGDEVQCCEAQGGQGVNDAHTTYFGMTSGACTW
2bjhA	0.74	1	4.44		ASTQGISEDLYNRLVEMATISQAAYADLCNIPSTIIKGEKIYNAQTDINGWILRDDTSKEIITVFRGTGSDTNLQLDTNYTLTPFDTLPQCNDCEVHGGYYIGWISVQDQVESLVKQQASQYPDYALTVTGHALGASMAALTAAQLSATYDNVRLYTFGEPRSGNQAFASYMNDAFQVSSPETTQYFRVTHSNDGIPNLPPADEGYAHGGVEYWSVDPYSAQNTFVCTGDEVQCCEAQGGQGVNDAHTTYFGMTSGACTW
1uwcA	0.75	1	5.24		ASTQGISEDLYNRLVEMATISQAAYADLCNIPSTIIKGEKIYNAQTDINGWILRDDTSKEIITVFRGTGSDTNLQLDTNYTLTPFDTLPQCNDCEVHGGYYIGWISVQDQVESLVKQQASQYPDYALTVTGHSLGASMAALTAAQLSATYDNVRLYTFGEPRSGNQAFASYMNDAFQVSSPETTQYFRVTHSNDGIPNLPPAEQGYAHGGVEYWSVDPYSAQNTFVCTGDEVQCCEAQGGQGVNDAHTTYFGMTSGACTW
2oryA	0.21	0.98	6.7		ITHTKNAELILKKMKEALKTWKPFQEDDWEVVWGPAVYTMPFTIFNDAMMYVIQKGAEGEYVIAIRGTVSISDWLFNDFMVSAMKKASVEGRILKISESTSYGLKTLQKTILQFLNEKIGPEGKAKICVTGHSKGGALSSTLALWLKDIQGDISTIPFAGPTAGNADFADYFDDCLG------DQCTRIANSLDIVPYAWNTNSLKKLKSIYISEQASVKPLLYQRALIRAMIAETKGKKYKQIKAETPPLEGNINPILI
1uswA	0.75	1	4.59		ASTQGISEDLYNRLVEMATISQAAYADLCNIPSTIIKGEKIYNAQTDINGWILRDDTSKEIITVFRGTGSDTNLQLDTNYTLTPFDTLPQCNDCEVHGGYYIGWISVQDQVESLVKQQASQYPDYALTVTGHSLGASMAALTAAQLSATYDNVRLYTFGEPRSGNQAFASYMNDAFQVSSPETTQYFRVTHSNDGIPNLPPADEGYAHGGVEYWSVDPYSAQNTFVCTGDEVQCCEAQGGQGVNDAHTTYFGMTSGACTW
3g7nB	0.26	0.95	2.86		---ATADAAAFPDLHRAAKLSSAAYTGCIGKAFDVTIVKRIYDLVTDTNGFVGYSTEKKTIAVIMRGSTTITDFVNDIDIALITPSGVTFPSDVKIMRGVHRPWSAVHDTIITEVKALIAKYPDYTLEAVGHSLGGALTSIAHVALAQNFPSLVSNALNAFPIGNQAWADFGTAQ-------AGTFNRGNNVLDGVPNMYSSPVNFKHYGTEYYSSGTEA--STVKCEGQRDKSCSAGNMYAVTPGHIASFGVVMLTCGY
3g7nA	0.26	0.93	5.32		---ATADAAAFPDLHRAAKLSSAAYTGCIGKAFDVTIVKRIYDLVTDTNGFVGYSTEKKTIAVIMRGSTTITD----IDIALITPEGVTFPSDVKIMRGVHRPWSAVHDTIITEVKALIAKYPDYTLEAVGHSLGGALTSIAHVALAQNFPDLVSNALNAFPIGNQAWADFGTAQAG-------TFNRGNNVLDGVPNMYSSPVNFKHYGTEYYSSGTE--ASTVKCEGQRDKSCSAGNMYAVTPGHIASFGVVMAGCG-
All the residues are colored in black; however, those residues in template which are identical to the residue in the query sequence are highlighted in color. Coloring scheme is based on the property of amino acids, where polar are brightly coloured while non-polar residues are colored in dark shade. (more about the colors used)
Iden. is the percentage sequence identity of the whole template chains with query sequence.
Cov. represents the coverage of the threading alignment and is equal to the number of aligned residues divided by the length of query protein.
Norm. Z-score is the normalized Z-score of the threading alignments. Alignment with a Normalized Z-score >1 mean a good alignment and vice versa.
10 proteins in PDB which are structurally closest to the A.O.4 model
TM-score	RMSDa	Cov.	PDB Hit	Structural alignment
0.9959	0.38	1	2bjhA	ASTQGISEDLYNRLVEMATISQAAYADLCNIPSTIIKGEKIYNAQTDINGWILRDDTSKEIITVFRGTGSDTNLQLDTNYTLTPFDTLPQCNDCEVHGGYYIGWISVQDQVESLVKQQASQYPDYALTVTGHALGASMAALTAAQLSATYDNVRLYTFGEPRSGNQAFASYMNDAFQVSSPETTQYFRVTHSNDGIPNLPPADEGYAHGGVEYWSVDPYSAQNTFVCTGDEVQCCEAQGGQGVNDAHTTYFGMTSGACTW
			A.O.4 Model	AITQGISEGTYSRIVEMATISQAAYANLCNIPPAITSAGKIYNAETDINGWVLRDDSRQEIITVFRGTGSDTNLQLDTNYTQAPFDTLPQCSGCAVHGGYYVGWVSVKDQVEGLIHQQASQYPDYSLVVTGHSLGASMAAITAAQLSATYNNITVYTFGEPRTGNQAYASYVDETFQATNPDATKFYRVTHTNDGIPNLPPTSQGYVHHGTEYWSVEPHGPQNMYLCLGDEVQCCEAQGGQGVNDAHVTYFGMASGACTW
0.8759	1.92	0.94	1gt6A	----EVSQDLFNQFNLFAQYSAAAYCGKNNDAPAGTNITCTGNACPEVEKADATFLYSFEDSGVGDVTGFLALDNTNKLIVLSFRGSRSIENWIGNLNFDLKEINDI--CSGCRGHDGFTSSWRSVADTLRQKVEDAVREHPDYRVVFTGHALGGALATVAGADLRGNGYDIDVFSYGAPRVGNRAFAEFLTVQTG------GTLYRITHTNDIVPRLPPREFGYSHSSPEYWIKSGTLVPVTRNDIVKIEGIDATGGNNQPNIP-DIPAHLWYFGLIGTCL--
			A.O.4 Model	AITQGISEGTYSRIVEMATISQAAYA--N---------LC----N--IP-PAITSAGKIY-NAETDINGWVLRDDSRQEIITVFRGTGSDTNLQLDTNYTQAPFDTLPQCSGCAVHGGYYVGWVSVKDQVEGLIHQQASQYPDYSLVVTGHSLGASMAAITAAQLSATYNNITVYTFGEPRTGNQAYASYVDETFQATNPDATKFYRVTHTNDGIPNLPPTSQGYVHHGTEYWSV-E--P-HGPQNMYLCLGD-EVQCCEAQGGQGVNDAHVTYFGMASGACTW
0.8718	2.19	0.95	3tglA	GIRA-ATSQEINELTYYTTLSANSYCRTVIPGATWDCIHCDATEDLKIIKTWSTLIYDTNAMVARGDSEKTIYIVFRGSSSIR-NWIADLTFVPVSYP-P--VSGTKVHKGFLDSYGEVQNELVATVLDQFKQYPSYKVAVTGHSLGGATVLLCALDLYQREEGLSSSNLFLYTQGQPRVGDPAFANYVVSTGI-------PYRRTVNERDIVPHLPPAAFGFLHAGEEYWITDNSPE-TVQVCTSDLETSDCSNSIVPFTSVLDHLSYFGINTGLCT-
			A.O.4 Model	AITQGISEGTYSRIVEMATISQAAYA--N-----L-C--N-IPPAITSAGKIYNAETDINGWVLRDDSRQEIITVFRGTGSD-TNLQLDTNYTQAPFDTLPQCSGCAVHGGYYVGWVSVKDQVEGLIHQQASQYPDYSLVVTGHSLGASMAAITAAQLSAT---YN--NITVYTFGEPRTGNQAYASYVDETFQATNPDATKFYRVTHTNDGIPNLPPTSQGYVHHGTEYWSVEPHGPQNMYLCLG--DEVQCCEAQGGQGVNDAHVTYFGMASGACTW
0.8687	2.17	0.95	1ticB	SDGGKVVAATTAQIQEFTKYAGIAATAYCRSVVPGNKWDCVQCQKWVPDGKIITTFTSLLSDTNGYVLRSDKQKTIYLVFRGTNSFR-SAITDIVFNFSDYK--P-VKGAKVHAGFLSSYEQVVNDYFPVVQEQLTAHPTYKVIVTGHSLGGAQALLAGMDLYQREPRLSPKNLSIFTVGGPRVGNPTFAYYVESTGI-------PFQRTVHKRDIVPHVPPQSFGFLHPGVESWIKSGTS--NVQICTSEIETKDCSNSIVPFTSILDHLSYFDINEGSCL-
			A.O.4 Model	---AITQGISEGTYSRIVEMATISQAAYAN-L-------CN-I---PPAITSAGKIYNAETDINGWVLRDDSRQEIITVFRGTGSD-TNLQLDTNYTQAPFDTLPQCSGCAVHGGYYVGWVSVKDQVEGLIHQQASQYPDYSLVVTGHSLGASMAAITAAQLSA-T--YN--NITVYTFGEPRTGNQAYASYVDETFQATNPDATKFYRVTHTNDGIPNLPPTSQGYVHHGTEYWSVEPHGPQNMYLCLG--DEVQCCEAQGGQGVNDAHVTYFGMASGACTW
0.8676	2.2	0.95	3g7nB	-ATADAA--AFPDLHRAAKLSSAAYTGCIGKAF-DVTIVKRIYDLVTDTNGFVGYSTEKKTIAVIMRGSTTIT-DFVNDIDIALITPELSGVTFPSDVKIMRGVHRPWSAVHDTIITEVKALIAKYPDYTLEAVGHSLGGALTSIAHVALAQNFPDKSLVSNALNAFPIGNQAWADFGTAQAG-------TFNRGNNVLDGVPNMYSSPLVNFKHYGTEYYSS--GTEASTVKCEGQRDKSCSAGNGMYAVTPGHIASFGVVMLTAGCGYL
			A.O.4 Model	AITQGISEGTYSRIVEMATISQAAYANLC-NIPPAITSAGKIYNAETDINGWVLRDDSRQEIITVFRGTGSD-TNLQLDTNYTQAPFDT--LPQCSGCAVHGGYYVGWVSVKDQVEGLIHQQASQYPDYSLVVTGHSLGASMAAITAAQLSATYN--NITVYTFGEPRTGNQAYASYVDETFQATNPDATKFYRVTHTNDGIPNLPPTS-QGYVHHGTEYWSVEPHGPQNMYLCLGDEVQ-CCEAQGGQGVNDAHVTYFGMASGACT-W--
0.856	2.16	0.93	1tiaA	----DVSTSELDQFEFWVQYAAASYYEADYTAQVGDKLSCSKGNCPEVEATGATVSYDFSDSTITDTAGYIAVDHTNSAVVLAFRGSYSVR-NWVA-DATFVHTNPG-L--CDGCLAELGFWSSWKLVRDDIIKELKEVVAQNPNYELVVVGHSLGAAVATLAATDLRGKGYPSAKLYAYASPRVGNAALAKYITAQG--------NNFRFTHTNDPVPKLPLLSMGYVHVSPEYWITSPNNATVSTSDIKVIDGDVSFDGNTGTGLPLLTDFEAHIWYFVQVDAGKG--
			A.O.4 Model	AITQGISEGTYSRIVEMATISQAAYA--N---------LC----N--IPPA-ITSAGKIYNA-ETDINGWVLRDDSRQEIITVFRGTGSD-TNLQ-LDTNYTQAPFDTLPQCSGCAVHGGYYVGWVSVKDQVEGLIHQQASQYPDYSLVVTGHSLGASMAAITAAQLSA-TYNNITVYTFGEPRTGNQAYASYVDETFQATNPDATKFYRVTHTNDGIPNLPPTSQGYVHHGTEYWSVE---P-HGPQNMYLCLGDE-VQCCEAQGGQGV--NDAHVTYFGMASGAC-TW
0.82	0.37	0.82	2emzA	GSSGSSGSGERPFKCNECGKGFGRRSHLAGHLRLHSREKS-S------------------------------------------GPSSG---------------------------------------------------------------------------------------------------------------------------------------------------------------------------------------------
			A.O.4 Model	----AI--TQG----------I-SEGTYSRIVEMATISQAAYANLCNIPPAITSAGKIYNAETDINGWVLRDDSRQEIITVFRGTGS-DTNLQLDTNYTQAPFDTLPQCSGCAVHGGYYVGWVSVKDQVEGLIHQQASQYPDYSLVVTGHSLGASMAAITAAQLSATYNNITVYTFGEPRTGNQAYASYVDETFQATNPDATKFYRVTHTNDGIPNLPPTSQGYVHHGTEYWSVEPHGPQNMYLCLGDEVQCCEAQGGQGVNDAHVTYFGMASGACTW
0.82	0.37	0.82	1w4hA	QNNDAL------------------------------------------------------------------SP---------------------------------------------------------------AIRRLLAEHN--------------------LDASAIKG---------------------------TGVGGRLTREDVE---------KHLA----------------KA--------------------------------
			A.O.4 Model	------AITQGISEGTYSRIVEMATISQAAYANLCNIPPAITSAGKIYNAETDINGWVLRDDSRQEIITVFRGTGSDTNLQLDTNYTQAPFDTLPQCSGCAVHGGYYVGWVSVKDQVEGLIHQQASQYPDYSLVVTGHSLGASMAAITAAQLSATYNNITVYTFGEPRT-GN---QAYASYVDETFQATNPDATKFYRVTHTND---GIP--N--LPPTSQGYVHHGTEYWSVEPHGPQNMYLCL-GDEVQCCEAQGGQGVNDAHVTYFGMASGACTW
0.731	3.11	0.85	2oryB	----------YTKEQLMLAFSYMSYYGITHTGSAKKNAELILKKMKEALKTWKPFQEDDWEVVWGPAVYTMPFTIFNDAMMYVIQKKGAEGEYVIAIRGTNPVSIS-DWLFNDFMVSAMKKWPYASVEGRILKISESTSYGLKTLQKLKPKSHIPGENKTILQFLNEKIGPEGKAKICVTGHSKGGALSSTLALWLKDIQGVKLSQNIDISTIPFAGPTAGNADFADYFDDCL-G-----DQCTRIANSLDIVPYAWNTNSLKKLKSIYISEQASVKPLLYQRALIRAMIAETKGKKYKQIKAETPPLEGNINPILIE---------------------YLVQAAYQHVVGYPELMGMMDDIPLTDIFEDAIAGLLHHHHHH-
			A.O.4 Model	AITQGISEGTYSRIVEMATISQAAYA--------------N---L-CNI-----PP--AITSAGK-IYNAE-----TDINGWVLRDDSR-QEIITVFRGTGS-D--TNLQLDT-NYTQAPFDTLPQC--SGCAVHGGYYVGWVSVKD------------QVEGLIHQQASQYPDYSLVVTGHSLGASMAAITAAQLSATY-----N--NITVYTFGEPRTGNQAYASYVDETFQATNPDATKFYRVTHTNDGIPNLPPT----------------------------------S-QGYVHHG-TEYWSVEP-------HGPQNMYLCLGDEVQCCEAQGGQ-GVNDAHVT-YFG-------MASGACT--------------W
0.6414	3.59	0.79	2quaA	S--HMGIFSYKDLDENASKALFSDALAISTYAYHNIDNGFDEGYHQTGFGLGLPLTLITALIGSTQSQGGLPGLPWNPDSEQAAQEAVNNAGWSVISATQLGYAGKTDARGTYYGETAGYTTAQAEVLGKYDSEGNLTAIGISFRGTSGPRESLIGDTIGDVINDLLAGFGP-----------KG-YADGYTLKAFGNLLGDVAKFAQAHGLSGEDVVVSGHSLGGLAVNSMAAQSDANWGGFYAQSNYVAFASPTQ-----Y--EAG-G--------KVINIGYENDPVFRALDGTSLTLPSLGVHDAPHTSATNNIVNFNDHYASDAWNLL-------------------PFSILNIPTWLSHLPFFYQDGLMRVLNSEFYSLTDKDSTIIVSNLSN…
			A.O.4 Model	-AITQGI-S-----EG-TYSRIVEMATISQAAYA----------------------------------------------N--LC-NIPP-AITSAG--------------KIYNA-E--TDINGWVLRDDS----RQEIITVFRGTG---------SDTNLQLDTN-YTQAPFDTLPQCSGCAVHGGYYVGWVSVKDQVEGLIHQQASQYPD-YSLVVTGHSLGASMAAITAAQLSA---TY-NNITVYTFGEPRTGNQAYASYVDETFQATNPDATKFYRVTHTNDGIPNLPPT-SQG--Y-----VHHGTEYW-SVEPH-----------GPQNMYLCLGDEVQCCEAQGGQG----VNDAHV--TYFGMA-------------------------…
TM-score is a recently proposed scale for measuring the structural similarity between two structures (see Zhang and Skolnick, Scoring function for automated assessment of protein structure template quality, Proteins, 2004 57: 702-710). The purpose of proposing TM-score is to solve the problem of RMSD which is sensitive to the local error. Because RMSD is an average distance of all residue pairs i…
Residue pairs that are structurally aligned by TM-align program are highlighted in color. Coloring scheme is based on the property of amino acids, where polar are brightly coloured while non-polar residues are colored in dark shade.
RMSDa is the RMSD between residues that are structurally aligned by TM-align.
Cov. represents the coverage of the alignment by TM-align and is equal to the number of structurally aligned residues divided by length of the model.

## Sheet: A.O.5
Threading templates used for multi template modeling of A.O.5 & their secondary structure alignments
PDB Hit	Iden.	Cov.	Norm. Z-score	Secondary Structure	CCCCCCCCCCCCCCCSSSSSSCCCCCCCSSSSSSCCCCCCCCCCSSSSSSCCCCCHHHHHHHHHHHHHHHHCCSSSSSSCCCCCCCCCCCCCCCCCCCCCCCCHHHHHHHHHHHHCCCCCCCCCSSSSSSCHHHHHHHHHHHHCCCCCSSSSSSCCCCCCHCCCCCCCHHHHHHHHHCCCCCCCHHHHHHHHHHHHHHCCCCCCCSSSSCCCCCCCSCCCCHHHHHHHHHHHCCCCCCCCSSSCCCCCCCCSSSCCCCCSSSSSSSCCCCCCCCCCCCHHHHHCCCCC
				A.O.5 Sequence	RAIHNGRSLIPRAGSLEQVTDFGDNPSNVKMYIYVPTNLASNPGIIVAIHYCTGTAQAYYQGSPYAQLAETHGFIVIYPESPYEGTCWDVSSQATLTHNGGGNSNSIANMVTWTTKQYNADSSKVFVTGTSSGAMMTNVMAATYPNLFAAGVAYAGVPAGCFLSTADQPDAWNSTCAQGQSITTPEHWASIAEAMYPDYSGSRPKMQIYHGNVDTTLYPQNYEETCKQWAGVFGYNYDAPESTESNTPEANWSRTTWGPNLQGILAGGVGHNIQIHGDEDMKWFGFTN
1ve6A	0.22	0.88	1.57		LEGGLPEDLRRSIAGSRLVWVESFDGSRVPTYVLESGRAPTPGPTVVLVHGGPFAE-DSDSWDTFAASLAAAGFHVVMPNYRGSTGYGEEWRLKIIGDPCGGELEDVSAAARWARESGLAS--ELYIMGYSYGGYMTLCALTMKPGLFKAGVAGASVVDWEEMYELSDAAFRNFIEQ--LTGGSREIMRSRS--PINHVDRIKEPLALIHPQNDSRTPLKPLLRLMGELLAR-------------------------GKTFEAHIIPDAGHAI-NTMEDAVKIL-LAT
1z68A	0.15	0.89	1.75		HDGRTDNALKNIQLPKEEIKKLEVDEITLWYKMILPPQFDRKYPLLIQVYGGPCSQRSVFAVNWISYLASKEGMVIALVDGRGTAFQGDKLLYAVYRKLGVYEVEDQITAVRKFIEMGFIDEKRIAIWGWSYGGYVSSLALASGTGLFKCGIAVAPVSSWEYYASVYTERFM----GLPTKDDNLEHYKNS--TVMARAEYFNVDYLLIHGTADDNVHFQNSAQIAKALVNA-------------------------QVDFQAMWYSDQNHGLSGLSTHMTHFLKQC-
1qfmA	0.18	0.9	2.31		---------DASDYQTVQIFYPSKDGTKIPMFIVHKKGIDGSHPAFLYGYGGFNISITPNYSVSRLIFVRHMGGVLAVANIRGGGEYGETWHKGGILANKQNCFDDFQCAAEYLIKEGYTSPKRLTINGGSNGGLLVATCANQRPDLFGCVIAQVGVMDMLKFHKYTIGHAW-TTDYGSDSKQHFEWLIKYSPLLPEADDIQYPSMLLLTADHDDRVVPLHSLKFIATLQYIVGRSRKQ------------------NNPLLIHVDTKAGHGAGKPTADMFAFINIDW
1sfrA	0.19	0.92	2.57		AFSRPGLPV--------EYLQVPSPSMGRDIKVQFQSG-GANSPALYLLDGLRAQDDGWDINTPAFEWYDQSGLSVVMPVGGQSSFYSDWYQPKAGCQTYKWETFLTSELPGWLQANRHVKPTGSAVVGLSMAASSALTLAIYHPQQFVYAGAMSGLLDP---SQAMGPTLIGLAMGDAGGYKASDMWGPKEDPAWQRNDPLNTRVWVYCGNGKPSDLGGNNLPAKFLEGFVRTSNIKFQDAYNAGGGHNGVFDFP----------DSGTHSWEYQLNAMKPDLATPN
2z3wA	0.21	0.84	1.86		-----------AMPEIRTGTIMAADGQTLYYKLTMPLHFDPAYPVIVYVYGGPHAQLVTKTRGGWDIYMAQKGYAVFTVDSRGSANRGAAFEQVIHRRLGQTEMADQMCGVDFLKSQSWVDADRIGVHGWSYGGFMTTNLMLTHGDVFKVGVAGGPVIDWNRYA------IMYGERYFDAPQENPEGYDAANLLKR--AGDLKGRLMLIHGAIDPVVVWQHSLLFLDACVKA-------------------------RTYPDYYVYPSHEHNV-MGPDRVHLYETITR
2ecfA	0.17	0.9	2.35		TLVENDLADPKAQRPVEFGTLTAADGTPLNYSVIKPAGFDPRYPVAVYVYGGPASQTVTRGDHLFNQYLAQQGYVVFSLDNRGTPRRGRDFGGALYGKQGTVEVADQLRGVAWLKQQPWVDPARIGVQGWSNGGYMTLMLLAKASDSYACGVAGAPVTDWGLYDS----HYT--ERYMDLPARNDAGYREARVLT--HIEGLRSPLLLIHGMADDNVLFTNSTSLMSALQKR---GQPFELMTYPGAKHGLSGA-D---ALHRY-------------RVAEAFLGRCL
3d0kA	0.21	0.92	4.76		LTNADRIALELGHAGRNAIPYLDNADRPFTLNTYRPYGYTPDRPVVVVQHGVLRNGADYRDF--WIPAADRHKLLIVAPTFVESYNNGRAFTAAGNPRVDGWTYALVARVLANIRAAEIADCEQVYLFGHSAGGQFVHRLSSQPHAPFHAVTAANPGWYTLPTFEHRFPEGLDGV-----------------GLTEDHLARLLAYPTILAGDQDIATPNLPSEPAALR----QGPHRYARARHYYEAGQRAAAQRGLPFGWQLQVVPGIGHDGQASQVCASLWFDGRP
1qfmA	0.18	0.9	2.18		---------DASDYQTVQIFYPSKDGTKIPMFIVHKKGIDGSHPAFLYGYGGFNISITPNYSVSRLIFVRHMGGVLAVANIRGGGEYGETWHKGGILANKQNCFDDFQCAAEYLIKEGYTSPKRLTINGGSNGGLLVATCANQRPDLFGCVIAQVGVMDMLKFHKYTIGHAW-TTDYGSDSKQHFEWLIKYSPLLPEADDIQYPSMLLLTADHDDRVVPLHSLKFIATLQYIVGRSRK------------------QNNPLLIHVDTKAGHGAGKPTSDMFAFINIDW
2ecfA	0.17	0.89	1.53		DPKHPYARYREAQRPVEFGTLTAADGTPLNYSVIKPAGFAKRYPVAVYVYGGPASQTPGRGDHLFNQYLAQQGYVVFSLDNRGTPRRGRDFGGALYGKQGTVEVADQLRGVAWLKQQPWVDPARIGVQGWSNGGYMTLMLLAKASDSYACGVAGAPVTDWGLYD------SHYTERYMDLPARNDAGYREAR--VLTHIEGLRSPLLLIHGMADDNVLFTNSTSLMSALQKR-------------------------GQPFELMTYPGAKHGLSGADRVAEAFLGLKP
2ecfA	0.17	0.88	1.72		ATLVENLADPREAQRPVEFGTLTDGKTPLNYSVIKPAGFDPRYPVAVYVYGGPASQTVTRGDHLFNQYLAQQGYVVFSLDNRGTPRRGRDFGGALYGKQGTVEVADQLRGVAWLKQQPWVDPARIGVQGWSNGGYMTLMLLAKASDSYACGVAGAPVTDWGLYDSHYT-----ER-YMDLPARNDAGYR--EARVLTHIEGLRSPLLLIHGMADDNVLFTNSTSLMSALQKR-------------------------GQPFELMTYPGAKHGLSGADRVAEAFLGRC-
All the residues are colored in black; however, those residues in template which are identical to the residue in the query sequence are highlighted in color. Coloring scheme is based on the property of amino acids, where polar are brightly coloured while non-polar residues are colored in dark shade. (more about the colors used)
Iden. is the percentage sequence identity of the whole template chains with query sequence.
Cov. represents the coverage of the threading alignment and is equal to the number of aligned residues divided by the length of query protein.
Norm. Z-score is the normalized Z-score of the threading alignments. Alignment with a Normalized Z-score >1 mean a good alignment and vice versa.
10 proteins in PDB which are structurally closest to the A.O.5 model
TM-score	RMSDa	Cov.	PDB Hit	Structural alignment
0.8567	1.98	0.93	1h2xA	MLSFQYPDVYRDETAIQDYHGHKVCDPYAWLEDPDSEQTKAFVEAQNKITVPFLEQCPIRGLYKERMTELYDYPKYSCHFKKGKRYFYFYNTGLQNQRVLYVQDSLEGEARVFLDPNILSDDGTVALRGYAFSEDGEYFAYGLSASGSDWVTIKFMKVDGAKELPDVLERVKFSCMAWTHDGKGMFYNAYPQQDGKSDGTETSTNLHQKLYYHVLGTDQSEDILCAEFPDEPKWMGGAELSDDGRYVLLSIREGCDPVNRLWYCDLQQESNGITGILKWVKLIDNFEGEYDYVTNEGTVFTFKTNRHSPNYRLINIDFTDPEESKWKVLVPEHEKDVLEWVACVRSNFLVLCYLHDVKNTLQLHDLATGALLKIFPLEVGSVVGYSGQKKDTEIFYQFT…
			A.O.5 Model	---------------------------------------------------------------------------R-----------------------------------------------------------------------------------------------------------------------------------------------------------------------------------------------------------------------------------------------------------------------------------------------------------------------------------…
0.845	1.5	0.89	1ve6A	EFSRIVRDVERLIAVEKYSLQGVVDGDKLLVVGFSEGSVNAYLYDGGETVKLNREPINSVLDPHYGVGRVILVRDVSKGAEQHALFKVNTSRPGEEQRLEAVKPMRILSGVDTGEAVVFTGATEDRVALYALDGGGLRELARLPGFGFVSDIRGDLIAGLGFFGGGRVSLFTSNLSSGGLRVFDSGEGSFSSASISPGMKVTAGLETAREARLVTVDPRDGSVEDLELPSKDFSSYRPTAITWLGYLPDGRLAVVARREGRSAVFIDGERVEAPQGNHGRVVLWRGKLVTSHTSLSTPPRIVSLPSGEPLLEGGLPEDLRRSIAGSRLVWVESFDGSRVPTYVLESGRAPTPGPTVVLVHGGPFAEDSDSWDTFAASLAA-AGFHVVMPNYRGSTGYGE…
			A.O.5 Model	----------------------------------------------------------------------------------------------------------------------------------------------------------------------------------------------------------------------------------------------------------------------------------------------------------------------RAIHNGRSLIPRAGSLEQVTDFGDNPSNVKMYIYVPTNLASNPGIIVAIHYCTGTAQAYYQGSPYAQLAETHGFIVIYPESPYEGTCWD…
0.8436	1.92	0.91	2xe4A	SAQPPIAAKKPHRVTLGYVEGEDRGPNPMNPPRYREDPYFWMRDDDRKDPAVIEHLNKEKVYFQARSADIAQLRDDIYAEHISHINEDDMSAPYVYGKYRYYTREVKGKPYKIYCRVFTDKEPGDVAAEEVIIDVNQVAEGKAFCDVMEVKPAPPEHDLVAFSVDMSGNEVYTIEFKRISDPSQTIADKVSGTNGEIVWGPDHTSLFYVTKDETLRENKVWRHVMGKLQSEDVCLYEEHNPLFSAFMYKAADTNTLCIGSQSPETAEVHLLDLRKGNAHNTLEIVRPREKGVRYDVQMHGTSHLVILTNEGGAVNHKLLIAPRGQPSDWSHVLVDHSEDVFMESIAVRSNYLVVAGRRAGLTRIWTMMADSQDGVFKAGTGLREVVMEEPIFTVHLVES…
			A.O.5 Model	-------------------------------------------------------------------------------------------R-------------------------------------------------------------------------------------------------------------------------------------------------------------------------------------------------------------------------------------------------------------------------------------------------------------------…
0.8383	1.83	0.9	2bklB	SYPATRAEQVVDTLHGVQVADPYRWLEDEKAPEVQTWMTAQNAHAREALAKFPGREALAARFKELFYTDSVSTPSRRNGRFFYVRTHKDKEKAILYWRQGESGQEKVLLDPNGWSKDGTVSLGTWAVSWDGKKVAFAQKPNAADEAVLHVIDVDSGEWSKVDVIEGGKYATPKWTPDSKGFYYEWLPTDPSIKVDERPGYTTIRYHTLGTEPSKDTVVHERTGDPTTFLQSDLSRDGKYLFVYILRGWSENDVYWKRPGEKDFRLLVKGVGAKYEVHAWKDRFYVLTDEGAPRQRVFEVDPAKPARASWKEIVPEDSSASLLSVSIVGGHLSLEYLKDATSEVRVATLKGKPVRTVQLPGVGAASNLMGLEDLDDAYYVFTSFTTPRQIYKTSVSTGKS…
			A.O.5 Model	----------------------------------------------------------------------R----------------------------------------------------------------------------------------------------------------------------------------------------------------------------------------------------------------------------------------------------------------------------------------------------------------------------------------…
0.8228	2.07	0.89	1yr2A	PPYPASPQVPLVEDHFGEKVSDPWRWLEADVRTDAKVAAWVQAQSAYTAAYLKQLPERAALEKRMKALIDYERFGLPQRRGASVFYSWNSGLMNQSQLLVRPADAPVGTKGRVLLDPNTWATALDAWAASDDGRLLAYSVQDGGSDWRTVKFVGVADGKPLADELKWVKFSGLAWLGNDALLYSRFAEPLNYNQTVWLHRLGTPQSADQPVFATPELPKRGHGASVSSDGRWVVITSSEGTDPVNTVHVARVTNGKIGPVTALIPDLKAQWDFVDGVGDQLWFVSGDGAPLKKIVRVDLSGSTPRFDTVVPESKDNLESVGIAGNRLFASYIHDAKSQVLAFDLDGKPAGAVSLPGIGSASGLSGRPGDRHAYLSFSSFTQPATVLALDPATAKTTPWE…
			A.O.5 Model	------------------------------------------------------------------------RA----------------I--------------------------------------------------------------------------------------------------------------------------------------------------------------------------------------------------------------------------------------------------------------------------------------------------H-----------------…
0.8173	1.91	0.88	2ecfA	KLTLEAITGPLPLSGPADGSTTIGNGIAEFVADEEMDRHTGYWWAPDDSAIAYARIDESPVPVQKRYEVYADRTDVIEQRYPAAGDANVQVKLGVISPAEQAQTQWIDLGKEQDIYLARVNWRDPQHLSFQRQSRDQKKLDLVEVTLASNQQRVLAHETSPTWVPLHNSLRFLDDGSILWSSERTGFQHLYRIDSKGKAAALTHGNWSVDELLAVDEKAGLAYFRAGIESARESQIYAVPLQGGQPQRLSKAPGMHSASFARNASVYVDSWSNNSTPPQIELFRANGEKIATLVENDLADPKHPYARYREAQRPVEFGTLTAADGKTPLNYSVIKPAGFDPAKRYPVAVYVYGGPASQTVTDSWPGRGDHLFNQYLAQQ-GYVVFSLDNRGTPRRGRDF…
			A.O.5 Model	---------------R---------------------------------------------------------------------------------------------------------------------------------------------------------------------------------------------------------------------------------------------------------------------------------------A-I----HNGRSLIPRAGSLEQVTDFGDNP-SNVKMYIYVPTNLA--SNPGIIVAIHYCTGTAQ-AY-YQ----GSPYAQLAETHGFIVIYPESPYEGTCWDVS…
0.8133	1.96	0.88	1z68A	MRALTLKDILNGTFSYKTFFPNWISGQEYLHQSADNNIVLYNIETGQSYTILSNRTMKSVNASNYGLSPDRQFVYLESDYSKLWRYSYTATYYIYDLSNGEFVRGNELPRPIQYLCWSPVGSKLAYVYQNNIYLKQRPGDPPFQITFNGRENKIFNGIPDWVYEEEMLATKYALWWSPNGKFLAYAEFNDTDIPVIAYSYYGDEQYPRTINIPYPKAGAKNPVVRIFIIDTTYPAYVGPQEVPVPAMIASSDYYFSWLTWVTDERVCLQWLKRVQNVSVLSICDFREDWQTWDCPKTQEHIEESRTGWAGGFFVSTPVFSYDAISYYKIFSDKDGYKHIHYIKDTVENAIQITSGKWEAINIFRVTQDSLFYSSNEFEEYPGRRNIYRISIGSYPPSKK…
			A.O.5 Model	----------------R----------------------------------------------------------------------------------------------------------------------------------------------------------------------------------------------------------------------------------------------------------------------------------------------------------------------------------------------------------------------------------------------…
0.8092	2.2	0.88	3g0bB	HHHHHSRKTYTLTDYLKNTYRLKLYSLRWISDHEYLYKQENNILVFNAEYGNSSVFLENSTFDEFGHSINDYSISPDGQFILLEYNYVKQWRHSYTASYDIYDLNKRQLITEERIPNNTQWVTWSPVGHKLAYVWNNDIYVKIEPNLPSYRITWTGKEDIIYNGITDWVYEEEVFSAYSALWWSPNGTFLAYAQFNDTEVPLIEYSFYSDESLQYPKTVRVPYPKAGAVNPTVKFFVVNTDSLSSVTNATSIQITAPASMLIGDHYLCDVTWATQERISLQWLRRIQNYSVMDICDYDESSGRWNCLVARQHIEMSTTGWVGRFRPSEPHFTLDGNSFYKIISNEEGYRHICYFQIDKKDCTFITKGTWEVIGIEALTSDYLYYISNEYKGMPGGRNLY…
			A.O.5 Model	---------------------RAI---------------------------------------------------------------------------------------------------------------------------------------------------------------------------------------------------------------------------------------------------------------------------------------------------------------------------------------------------------------------------------------…
0.8044	2.29	0.88	3iujA	LHYPVTRQGEQVDHYFGQAVADPYRWLEDDRSPETEAWVKAQNAVTQDYLAQIPYRAAIKEKLAASWNYAKEGAPFREGRYHYFFKNDGLQNQNVLWRQQEGKPAEVFLDPNTLSPDGTTALDQLSFSRDGRILAYSLSLAGSDWREIHLDVESKQPLETPLKDVKFSGISWLGNEGFFYSSYDKPDTDQHKVYFHRLGTAQEDDRLVFGAIPAQHHRYVGATVTEDDRFLLISAANSTSGNRLYVKDLSQENAPLLTVQGDLDADVSLVDNKGSTLYLLTNRDAPNRRLVTVDAANPGPAHWRDLIPERQQVLTVHSGSGYLFAEYVDATARVEQFDYEGKRVREVALPGLGSVSGFNGKHDDPALYFGFENYAQPPTLYRFEPKSGAISLYRASAAP…
			A.O.5 Model	-----------------------------------------------------------------------RA----------------------------------------------------------------------------------------------------------------------------------------------------------------------------------------------------------------------------------------------------------------------------------------------------------------I-----------------HNGR…
0.7992	2.34	0.88	1xfdA	QKKKVTVEDLFSEDFKIHDPEAKWISDTEFIYREQKGTVRLWNVETNTSTVLIEGKKIESLRAIRYEISPDREYALFSYNVEPIYQHSYTGYYVLSKIPHGDPQSLDPPEVSNAKLQYAGWGPKGQQLIFIFENNIYYCAHVGKQAIRVVSTGKEGVIYNGLSDWLYEEEILKTHIAHWWSPDGTRLAYAAINDSRVPIMELPTYTGSIYPTVKPYHYPKAGSENPSISLHVIGLNGPTHDLEMMPPDDPRMREYYITMVKWATSTKVAVTWLNRAQNVSILTLCDATTGVCTKKHEDESEAWLHRQNEEPVFSKDGRKFFFIRAIPQGGRGKFYHITVSSSQPNSSNDNIQSITSGDWDVTKILAYDEKGNKIYFLSTEDLPRRRQLYSANTVGNFNR…
			A.O.5 Model	-----------------R---------------------------------------------------------------------------------------------------------------------------------------------------------------------------------------------------------------------------------------------------------------------------------------------------------------------------------------------------------------------------------------------…
TM-score is a recently proposed scale for measuring the structural similarity between two structures (see Zhang and Skolnick, Scoring function for automated assessment of protein structure template quality, Proteins, 2004 57: 702-710). The purpose of proposing TM-score is to solve the problem of RMSD which is sensitive to the local error. Because RMSD is an average distance of all residue pairs i…
Residue pairs that are structurally aligned by TM-align program are highlighted in color. Coloring scheme is based on the property of amino acids, where polar are brightly coloured while non-polar residues are colored in dark shade.
RMSDa is the RMSD between residues that are structurally aligned by TM-align.
Cov. represents the coverage of the alignment by TM-align and is equal to the number of structurally aligned residues divided by length of the model.

## Sheet: A.O.6
Threading templates used for multi template modeling of A.O.6 & their secondary structure alignments
PDB Hit	Iden.	Cov.	Norm. Z-score	Secondary Structure	CCCCHHHHCCCCCCCSSSSSSSSSCCCCCCCCCCCCCCCCCCCSSSSSSSCCCCCCCSSSSSSCCCCCCCCCSSSSCCCCSSCCCCCCCHHHHHHCCSSSSSCCCCCCCCCCCCCCCCCCCCCHHHHHHHHHHHHHHHHHHHHHHHHHHHCCCCCCSSSSCCCCCHHHHHHHHHHCCHCCCSSSSCCHHHHHHHHHHHHHHHHHHHCCCCCCCCCCHHHHHHHHHHHHHHCCCCCCCCCCSSCCHHHCCCCHHHHCCCCCCCCCCCCCCHHHHHHHHCCCCCCCCCSSSCCCCCCCCCCHHHHHHHHHCCCCCCCHHHCCHHHHHHHHHCCCCCCCCCCCCHHHHHHCCCCSSSSSCCCCCCCCCCCHHHHHHHHHHHHCCCHHHHHHHHHHHCCCCCC…
				A.O.6 Sequence	STCEPSFFAPYLTSNVSIVYARTFTSTETFEGPMGNYTGLPEYCALYVNVSSSTTSAYEFGLWLPTRTWNKRYMAYGNGGFTGQVAFADMAPGLNYGFAVVSTNTGHNSSVQEAGDAGWALNNPETRTDWGWRALHGSVALGRVLTEAFYDNNIEYSYYAGCSTGGRQGLKEVQMFPDDFDGVLAGACAWWTSHQQNWDLKVALDNLPNNASHHVTAELMDVLATEVLRQCDVQDGVKDNIIMDGYACQFRLEALLCSSPRTNTSTCFSADQLDTIHRGSEAQVSLMIITDDDSVDEPSGIAYARDFVYNDASWPAEHLDYATIQLSEYLDPGNATADTYDLRPFYQRGGKLIHYHGFADGEIPTGSSIYYYKQVEKTMIPLGYDLDDFYRFFLIPGMQ…
1nx9A	0.2	0.96	0.86		SDIPASVHMPTDQQRDYIKREVMVPMRDGVK------------LYTVIVIPKNARNAPILLTRTPYNA-KGRANRVPNALTMREVLPQGDDVFVEGGYIRVFQDIGKYGSQGDYVMTRPPHGPLNP---TKTDETTDAWDTVDWLVHNV-PESNGRVGMTGSAYEGFTVVMALLDPHPALKVAAPESPMVDGWRQGAFDYFVSQMTARGGGNDIPRTNFLKAAGSFATQAGDQYHPAYDALDKILAQRKPTVPMLWEQGLWDQEDMWGAIHAWQALKDADVKAPNTLVMGPWRHSGVNYNGSTLGPLEFEGDTAHQYRRDVFRPFFDEYLKPGSASVHLPDAIIYNTGDQKWDYY-PSVCESNCTGGLTPLYGHGLSFTHPAADGADSYVSDPAHPVPF…
2hu5A	0.18	0.57	1.6		LELPSKDFRVEAPQGKLVTSHTSLSTPRIVSLPSGEEGGLPEIAGSLVWVESF--DGSRVPTYVSG-RAPTPVVLVHGGPFAEDDSWDTFAASAAAGFHVVMPNYR--GSTGY--GEEWRL---KIIGDPCGGELEDVSAAARWARESGL---ASELYIMGYSYGGYMTLCALTMKPGLFKAGVAGASVVDWEEMYELS----------DA------A-FRN----FIEQ------------------------LT--GG--S---------------------------------------------------------REIMR---SRSPI-NHV--------DRIKEPLALIHPQNDSRTPLKPLLRLMGELLAR-G-----K--TFEAHIIPDAG…
1cpyA	0.2	0.78	1.06		-----------------------------KIKDPKILGIDPNVTQYTGYLDVEDEDKHFFFWTFESRNDPAKLWLNGGPGLTGLFFALGPSSIGPDLKPIGNPYSWNSNALDQPVNVGFSYSGSSGVSN-----TVAAGKDVYNFLELFFDQFPEYFHIAGASYAGHYIPVFASEHKDRLTSVLIGNGLTD--PLTQYNYYEPMACGEGGEPSVLPSEECSAMEDSLERCLGLIESCYDS--QSVWSCVPATIYC---------NNAQLAPYQRTGRNVYDIRKDCEGGNLCYPTLQDIDDYLNQDYVKEAVGAEVDHYESFDINRNFLFAGDWMKPYHTAVTDLLNQDLPILVYAGDKDFICNWLGNKAWTDVL------PWKYDEEFA---------…
3h2gA	0.15	0.72	1.73		PA----------RGTLLTSNFLTSYTRDAISAMLASPEQAKCNVRFTYATIGVEGEPATASLLIPGGERCSGGWGHPTEALRAQGDDPLVTRLASQGYVVVGSDYGLGKSNYAYHPYLH--------SASEASATIDAMRAARSVLQHLKTPLSGKVMLSGYSQGGHTAMATQREIEAHLSASAPISGPYALEQTF----LDSWSGSNAVGENTFGILLGSYAIVAMQHTYKNIYLEPGQVFQDPWAAKVEPL----------FPGKQSLTDMFL-------------------NDTLPSIDKVKSYFQPGFYSDFPSNPANPFRQDLARNNLLEWAP----------QTPTLLCGSSNDATVPLKNAQTAIASFQQRGSNQ--------VALVDTGTG…
3h2kA	0.15	0.73	1.33		ISAMLASGPEQAKCNVRVAEFTYATIGVEGEPATAS-------GVLLIPGGERCSGPYPLLGWGHPTEALRA-QEQAKEIRDAKGDDPLVTRLASQGYVVVGSD--YLGLGKSNYAYHPYLH-----SASEASATIDAMRAARSVLQHLKTPLSGKVMLSGYSQGGHTAMATQREIEAHLSASAPISGPYALEQTFLDSWS----GSNAVGENTFGILLGSYAIVAMQHTYKNIYLEPGQVFQDP----------WAAKVEPLFPGKQSLTDMFLNDTLP----------SIDKVKSYFQPGFYSDFPSNPAN--------PFRQDLARNNLLEWAPQTP-----------TLLCGSSNDATVPLKNAQTAIASFQQRGSNQVALVD--------TGTG…
1z68A	0.17	0.57	1.64		YPPSKKCVTCLRKERCQYYTASFSDYATLHDGRTDNALKNIQLPKEEIKKLEVDEITLWYKMILPP-QFDKKLIQVYGGPCSQSVRFWISYLASKEGMVIALVDGGTAFQGDKLLYA--------VYRKLGVYEVEDQITAVRKFIEMGF-IDEKRIAIWGWSYGGYVSSLALASGTGLFKCGIAVAPVSSWEYYA-------------------S--V---------------------------------------------------------Y-------------------------TERFM--GLPTK---DDNLEHY----KNSTVMAR-----AEYF--RNVDYLLIHGTADDNVHFQNSAQIAKALVNA-Q-----V--DFQAMWYSDQN…
2wtmA	0.1	0.48	1.38		----------------------------------------------GAMYIDCDGIKLNAYLDMPKNNPEKCPLCIIIHGFTGERHIVAVQETLNIGVATLRADYGHGKSDGKFEDHT---------------LFKWLTNILAVVDYAKKLDFVTDIYMAGHSQGGLSVMLAAAMERDIIKALIPLSPAAMIPEIARTGELLGLKFDPENIPDELDAWDGRKLKGNYVRVAQTIR-------VEDFVDKYTKPVLIVHGDQDEAVPYEASVAFSKQYKNCKLVTDTHCYDHHLELVTEAVKEFMLEQIAK-----------------------------------------------------------------------------------------…
2wtmA	0.1	0.48	0.98		----------------------------------------------GAMYIDCDGIKLNAYLDMPKNNPEKCIIIHGFTGHSEERHIVAVQETLNIGVATLRADYGHGKSDG----------------KFEDHTLFKWLTNILAVVDYAKKLDFTDIYMAGHSQGGLSVMLAAAMERDIIKALIPLSPAAMIPEIART--------GELLGLKFDP------------------ENIPDELDA---------------------------------------WDGRKLKG-----------NYVRVAQTIRV-----------------------------EDFVDKYTKPVLIVHGDQDEAVPYEASVAFSKQYKN------------CKLVTIPGDT…
1ac5A	0.18	0.85	0.83		YELLPGLSEVPDPSNIPQMHAGHIPLRS--EDADEQDSSDLEYFFWKFTNNDSNGNVRPLIIWLPGCS-SGPFRVNSDGKLY--LNEGSWISKGDLLFIDQPTGTGFQNKDEGKIDKNKFDEDLEDVTKHFMDFLENYFKIFPED-------LTRKIILSGESYAGQYIPFFANAILNHLKALLIGNGWIDPNTQSLSYLPFAMEKIDESNPNFKHLTNAHENCQNLINSA-STDEAAHFSYQECENILNLLLSYTRESSQKGTADCLN-----------MYNFNLKDSYPSCGMNWPKDISFVSKFF-STPGVKIDHWKECTNSVGTKLSNPISKPSIHLLPGLLESGIEIVLFNGDKDLICNNKGVLDTIDNL-KWGGIKGFSDDAVSFDWI-----…
1z68A	0.17	0.57	1.6		KKCVTCHLASFSDYAKYYALVCYGPGIPIHDGRTDNALKNIQLPKEEIKKLEVDEITLWYKMILPP-QFDKKLIQVYGGPCSQSVRSVFISLASKEGMVIALVDGGTAFQGD-----KLLY---AVYRKLGVYEVEDQITAVRKFIEMGF-IDEKRIAIWGWSYGGYVSSLALASGTGLFKCGIAVAPVSSWEYYAS------------------------VY---------------------------------------------T----------------------------------ERFM--GLPTKD---DNLEHYK----NSTVMARAE-----Y--FRNVDYLLIHGTADDNVHFQNSAQIAKALVNA-Q-----V--DFQAMWYSDQN…
All the residues are colored in black; however, those residues in template which are identical to the residue in the query sequence are highlighted in color. Coloring scheme is based on the property of amino acids, where polar are brightly coloured while non-polar residues are colored in dark shade. (more about the colors used)
Iden. is the percentage sequence identity of the whole template chains with query sequence.
Cov. represents the coverage of the threading alignment and is equal to the number of aligned residues divided by the length of query protein.
Norm. Z-score is the normalized Z-score of the threading alignments. Alignment with a Normalized Z-score >1 mean a good alignment and vice versa.
10 proteins in PDB which are structurally closest to the A.O.6 model
TM-score	RMSDa	Cov.	PDB Hit	Structural alignment
0.6959	1.71	0.72	3h2kA	----------PARGTLLTSNFLTSYTRDAISAMLASGPEQAKCNVRVAEFTYATIGVEGEPATASGVLLIPGGERCSGPYPLLGWGHPTEALRAQEQAKEIRDAKGDDPLVTRLASQGYVVVGSDYLGLGKSNYAYHPYLH--------SASEASATIDAMRAARSVLQHLKTPLSGKVMLSGYSQGGHTAMATQREIEAHLSKEFHLVASAPISGPYALEQT---FLD-SWSGSNAVGENTFGILLGSYAIVAMQHTYKNIYLEPGQVFQDPWAAKVEP----------LFPGKQSLTDMFL-------------------NDTLPSIDKVKSYFQPGFYSDFPSNPANPFRQDLARNNLLEWA-------P--Q-TPTLLCGSSNDATVPLKNAQTA…
			A.O.6 Model	STCEPSFFAPYLTSNVSIVYARTFTSTETFEGPMG--NYTGLPEYCALYVNVSSS----TTSAYEFGLWLPT----RTWNKRYMA-YGNGGF--TGQ--VA------FADMAPGLNYGFAVVSTNT-GHNSSVQEAGDAGWALNNPETRTDWGWRALHGSVALGRVLTEAFYDNNIEYSYYAGCSTGGRQGLKEVQMFPDDFD--G-V--LAGA-CAWWTSHQQNWDLKVALDNLPNNASHHVTAELMDVLATEVLRQCDVQDGVKDNIIMDGYACQFRLEALLCSSPRTNTSTCFSADQLDTIHRGSEAQVSLMIITDDDSVDEPSGIAYARDFVYNDASWPAEHLDYATIQLSEYLDPGNATADTYDLRPFYQRGGKLIHYHGFADGEIPTGSSIYY…
0.5977	4.14	0.72	2veoA	AALPNPYDDPFYTTPS--------NIGTFAKGQVIQSRKVPTDIGNAN-----------NAASFQLQYRTTNTQNEAVADVATVWIPAKPASPPKIFSYQVYEDATALDCAPSYSYLTGLDQPNKVTAVLDTPIIIGWALQQGYYVVSSDHEG--F---KAAFIAG--------YEEGMAILDGIRALKNYQN---LPSDSKVALEGYSGGAHATVWATSLADSYAPELNIVGASHGGTPVSAKD--TF--TFLNG------GPFA-GFALAGVSGLSLAHPDMESFIEARLNAKGQQTL-K---------QIRGRGFCLPQVVL--------------------T-Y-PF-LNVFSLVNDT-NLL--N-EAPIAGILKQETVVQAEASYTVS----VP…
			A.O.6 Model	----------------STCEPSFFAP-YL-TSNVSIVYARTFTSTETFEGPMGNYTGLPEYCALYVNVSSS----TTSAYEFGLWLPTRTW--NKRYMAYGNG-G----FTG--------------QV---AFADMAPGLNYGFAVVSTNTGHNSSVQEAGDAGWALNNPETRTDWGWRALHGSVALGRVLTEAFYDNNIEYSYYAGCSTGGRQGLKEVQMFPDD-F-DGV-LAGAC-AWWTSHQQNWDLKVALDNLPNNASHHVTAELMDVLATEVLRQCDVQDGVKDNIIMDGYACQFRLEALLCSSPRTNTSTCFSADQLDTIHRGSEAQVSLMIITDDDSVDEPSGIAYARDFVYNDASWPAEHLDYATIQLSEYLDPGNA----TADTYDLRPF…
0.519	4.73	0.65	1nx9A	HDPLSVQTGSDIPASVH--------------------MPTDQQ--R------------DYIKREVMVPMRDGVKLYTVIVIPKNARNAPILLTRT-PYNAKGRANRVPNALTMREVLPQGDDVFVEGGYIRVFQDIRGKYGSQG-DYVMTRPPHGPLNPTKTDETTDAWDTVDWLVHNVP---E-SNGRVGMTGSAYEGFTVVMALLDPH--PALKVAAPESPMVDGWMGDDWFHYGAFR------Q-GAFDY-F----------------------------V-----------SQMTARGGG-NDIP---------------RRDAD-DYT--NFLKAGSAGSFATQAGLDQYPFWQRMHAHPAYDA----F-WQGQALDKILAQR-----KP-T-V…
			A.O.6 Model	-----------------STCEPSFFAPYLTSNVSIVYARTFTSTETFEGPMGNYTGLPEYCALYVNVSSSTTSAYEFGLWLP-TRTWNKRYMAYGNGGFTGQVA------------FA-DMAPGLNYGFAVVSTNT-GHNSSVQEAGDAGWALNNP-ETRTDWGWRALHGSVALGRVLTEAFYDNNIEYSYYAGCSTGGRQGLKEVQMFPDDFDGVLAG-ACAWWTSHQQNWDLKVALDNLPNNASHHVTAELMDVLATEVLRQCDVQDGVKDNIIMDGYACQFRLEALLCSSPRTNTSTCFSADQLDTIHRGSEAQVSLMIITDDDS-VD--EPSGIAY--ARDFVY----N-----DASWPAEHLDYATIQLSEYLDPGNA-TADTYDLRPFYQRGG…
0.5055	5.48	0.67	1mx9D	SSPPVVD--------------TVHGKVLGKFVSLE--G------FAQPVAIFLGIPFAKPPLGPLRFTPPQPAEPWSFVKNATSYPPMCTQDPKAGQLLSELFTNRKENIPLKLSEDCLYLNIYTPADLTKKNRLPVMVWIHGGGLMVGAASTYD-GLALAAHENVVVVTIQYRL----GIWGFF--STGDEHSRGNWGHLDQVAALRWVQDNIA-SFGGNPGSVTIFGESAGGESVSVLVLSPLAKNLFHRAISESGVA--LTS--V--------------------L--VK--KG-DVKPLAEQIAITAGCKTTTSAVMVHC--------LRQKTEEE--LLETTL------K-----------------------MKFLSL-DLQ---GD-PRESQ…
			A.O.6 Model	-------STCEPSFFAPYLTSNVSIVYARTFTSTETFEGPMGNYTGLPEYCALYVN-VSS----S--TTSA----------------------------------------------YEFGLWLP-TR----TWNKRYMAYG-N--GGFTGQVAFADMAPGLNYGFAVVSTNTGHNSSVQEAGDAGWALNNPETRTDWGWRALHGSVALGRVLTEAFYDNNIEYSYYAGCSTGGRQGLKEVQMFPDDFDGV-LAGACAWWTSHQQNWDLKVALDNLPNNASHHVTAELMDVLATEVLRQCDVQDGVKDNII-------------MDGYACQFRLEALLCSSPRTNTSTCFSADQLDTIHRGSEAQVSLMIITDDDSVDEPSGIAYARDFVYNDASWPAE…
0.5045	4.63	0.63	1mpxA	TSPTPDITGKPF-------------------VAADASN---------------DYIKREV-IPR-DGVKLHTVIVLPKGAKNAPIVLTRT-PYDASGRTERLASPHKDLLSAGDDVFVEGGYIRVFQDVRGKYGSEG-DYVTRPLRGPLNPSEV--DHATDAWDTIDWLVKNVS---E-SNGKVG-IGSSYEGFTVV-ALTNPH--PALKVAVPESPIDGWGDDWFNYGAF-R------QV-NFDY-F----------------------------T-----------GQLSKRGKG-AGIA---------------RQGHD-DYS--NFLQAGSAGDFAKAAGLEQLPWWHKLTEHAAYDA----F-WQEQALDKVART------P-LKVPT-WLQGL…
			A.O.6 Model	------------STCEPSFFAPYLTSNVSIVYARTFTSTETFEGPMGNYTGLPEYCALYVNVSSSTTSAYEFGLWLP-TRTWNKRYMAYGNGGFTGQVA----------FA-DMAPGLNYGFAVVSTNT-GHNSSVQEAGDAGWAL--NNPETRTDWGWRALHGSVALGRVLTEAFYDNNIEYSYYAGCSTGGRQGLKEVQMFPDDFDGVLAGACAWWTSHQQNWDLKVALDNLPNNASHHVTAELMDVLATEVLRQCDVQDGVKDNIIMDGYACQFRLEALLCSSPRTNTSTCFSADQLDTIHRGSEAQVSLMIITDDDS-VD--EPSGIAY--ARDFVY---------NDASWPAEHLDYATIQLSEYLDPGNATADTYDLRPFYQRGGKLIHYHGF…
0.501	4.9	0.63	1ivyA	---------------APDQDEIQRLPG---LA-KQ-----P-SFRQYSGYLKSSGS-KHLHYWFVESQKDPENSPVVLWLNGGPGCSSLDGLLTEHGPFLVQPDGVTLEYNPYSWNLIANVLYLESPAGVGFSYSDDKFYAT----------NDTEVAQSNFEALQDFFRLFP---EYKNNKLFLTGESYAGIYIPTLAVLVMQDPSMNLQGLAVGNGLSSYEQNDNSLVYFAYYHGLLGNRLWSSLQTHCCSQNKCNFYDNKDLECVTNLQEVARIVGNS-GLNIYNLYAPCAGGVPSHFRYEKDTVVVQDLGNIF--T------RLP-----LKRMW-HQALL-R-SG-----DKV----RMDP--P----CTNTTAASTYLNNPYVRKALNIPEQL…
			A.O.6 Model	STCEPSFFAPYLTSNVSIVYARTFT--STETFEGPMGNYTGLPEYCALYVNVSSSTTSAYEFGLWLP--TRTWNKRYMAYGN--GGFTGQVAF--ADM------------A--PGLNYGFAVVSTNT-GH-NSSV--QEAGDAGWALNNPETRTDWGWRALHGSVALGRVLTEAFYDNNIEYSYYAGCSTGGRQGLKEVQMFPDDF-D-G-VLAGACA-WWTSHQQNWD----------------------------LKV----------AL-DN-LPN--NASHHV-----------TA---------ELMDVLA-TEVLRQCDVQ--DGVKDNIIMDGYACQFRLEALLCSSPRTNTSTCFSADQLDTIHRGSEAQVSLMI----------------…
0.4987	5.37	0.66	2fj0A	EEVVVR--------------TESGWIR-GLKRR--AE-----GNKSYASFRGVPYAKQPLGELRFKELQPLEPWQDELDATQEGPVCQQTDVLYGRIMRPRGMSEACIHANIHVPYYALPRDGLPVLVFIHGGGFAFGSGDSDLHGPEYLVSKDVIVITFNYRL----NVYGFL--SLNSTS-VPGNAGLRDMVTLLKWVQRNAH--FFGGRPDDVTLMGQSAGAAATHILSLSKAADGLFRRAILMSGTSS-SA-------F----------------F--TT-NPV--FAQYINKLFV---T--NIGITATDPEEIHQKLIEMPAEKLNEANRF------L-----------------------LEQFG--L--TTF--------------FPVVES…
			A.O.6 Model	------STCEPSFFAPYLTSNVSIVYARTFTSTETFEGPMGNYTGLPEYCALYVNVS-S---S--TTSA-------------------------------------YEFGLWLP-TRT----WNKRYMAYG-N--GGFTGQVAFADMAPGLNYGFAVVSTNTGHNSSVQEAGDAGWALNNP-ETRTDWGWRALHGSVALGRVLTEAFYDNNI-EYSYYAGCSTGGRQGLKEVQMFPDDFDGVLAGA-CAWWTSHQQNWDLKVALDNLPNNASHHVTAELMDVLATEVLRQCDVQDGVKDNIIMDGYACQF-------R--LE-ALLCSSPRTNTSTCFSADQLDTIHRGSEAQVSLMIITDDDSVDEPSGIAYARDFV-YNDASWPAEHLDYATIQLS-…
0.4985	5.39	0.66	1aknA	AKLGSVY--------------TEGGFVEGVNKKLSL--------FGDSIDIFKGIPFAAAPKALEKPERHPGWQGTLKAKSFKKRCLQATLTQDSTYGNEDCLYLNIWVPQGRKEVSHDLPVMIWIYGGAFLMGASQGANFLSNYLYDGEEIATRGNVIVVTFNYRV-----GPLGF-LSTGDSNLPGNYGLWDQHMAIAWVKRNIE-AFGGDPDNITLFGESAGGASVSLQTLSPYNKGLIKRAISQSGVGLCPWA--I-----------------------QQ-DPLF-WAKRIAEKVGCPVDDTSKMAGC----------LK-ITDPR----A-LTLA--Y--------------------------KLPLG-STE----Y--PK-LH----YLSF…
			A.O.6 Model	-------STCEPSFFAPYLTSNVSIVYARTFTSTETFEGPMGNYTGLPEYCALYVN-VS-SS--TTSA---------------------------------YEFGLWLPT-----RTW-NKRYMAYG-N--GGFTGQVA------FADMAPGLN-YGFAVVSTNTGHNSSVQEAGDAGWALNNPETRTDWGWRALHGSVALGRVLTEAFYDNNIEYSYYAGCSTGGRQGLKEVQMFPDDFDGV-LAGACAWWTSHQQNWDLKVALDNLPNNASHHVTAELMDVLATEVLRQCDVQDGVKDN------------IIMDGYACQFR-LEALLCSSPRTNTSTCFSADQLDTIHRGSEAQVSLMIITDDDSVDEPSGIAYARDFVYNDASWPAEHLDYATIQ…
0.4964	5.27	0.65	1q83A	EGREDPQLLVR--------------VRGGQLRGIRL---KAP------GGPVSAFLGIPFAEPPVGSRRFMPPEPKRPWSGVLDATTFQNVCYQYVDTLYPGFEGTEMWNPNRELSEDCLYLNVWTPYPRPASPTPVLIWIYGGGFYSGAASLDVYDGRFLAQVEGAVLVSMNYRV-----GTFGF-LALPGSREAPGNVGLLDQRLALQWVQENIA-AFGGDPMSVTLFGESAGAASVGMHILSLPSRSLFHRAVLQSGTP-NGP---W--------------------A--TV-SAG-EARRRATLLARLVGCPGNDTELIAC--------LRTRPA-----QDLVD------------------------------HE--------WHVL-PQE-S…
			A.O.6 Model	-----------STCEPSFFAPYLTSNVSIVYARTFTSTETFEGPMGNYTGLPEYCALYVNVS-S---S--TTSA--------------------------------------------YEFGLWLP---TRT-WNKRYMAYG-N--GGFTGQVAFADMAPGLN-YGFAVVSTNTGHNSSVQEAGDAGWALNNPE-TRTDWGWRALHGSVALGRVLTEAFYDNNIEYSYYAGCSTGGRQGLKEVQMFPDDFDG-VLAGACAWWTSHQQNWDLKVALDNLPNNASHHVTAELMDVLATEVLRQCDVQDGVKDNII------------MDGYACQFRLEALLCSSPRTNTSTCFSADQLDTIHRGSEAQVSLMIITDDDSVDEPSGIAYARDFVYNDASWPA…
0.4939	4.67	0.61	3idaA	----------------------------------------GNYSVASNVMVPMRDGVRLAVDLYRPDADGPVPVLLVRN-PYDKFDVFAWSTQSTNWLEFVRDGYAVVIQDTRGLFASEG-EFVP-H-V--------DDEADAEDTLSWILEQ-A---W-CDGNVGMFGVSYLGVTQWQAAVS-G-VGGLKAIAPSMASADLYRAPWYGPGGALSV-E------A--LLGWSAKI--------------------------GTQLITSRSDARPE---DAA---DF-------------------VQLAAILNDVAGAASVTPLAEQPLLGRLIPWVIDQVVDHPDN--DESWQSISLFERLGG-----L--A-TPALITAGWYD--GFVGESLRTFV-…
			A.O.6 Model	STCEPSFFAPYLTSNVSIVYARTFTSTETFEGPMGNYTGLPEYCALY-VNVSSSTTSAYEFGLWLPTRT-WNKRYMAYGNGGFTGQVAF-A----DMAPGLNYGFAVVSTNT-GHNSSVQEAGDAGWALNNPETRTDWGWRALHGSVALGRVLTEAFYDNNIEYSYYAGCSTGGRQGLKEVQMFPDDFDGVLAGA-CAW-WTSHQ--QNWDLKVALDNLPNNASHHVTAELMDVLATEVLRQCDVQDGVKDNIIMDGYACQFRLEALLCSSPRTNTSTCF-SADQLDTIHRGSEAQVSLMIITDDDSVDEPS-GIAYARDFVYNDAS----------W-PAEHLDYATIQLSEYLDPGNATADTYDLRPFYQRGGKLIHYHGFADGEIPTGSSIYYYKQ…
TM-score is a recently proposed scale for measuring the structural similarity between two structures (see Zhang and Skolnick, Scoring function for automated assessment of protein structure template quality, Proteins, 2004 57: 702-710). The purpose of proposing TM-score is to solve the problem of RMSD which is sensitive to the local error. Because RMSD is an average distance of all residue pairs i…
Residue pairs that are structurally aligned by TM-align program are highlighted in color. Coloring scheme is based on the property of amino acids, where polar are brightly coloured while non-polar residues are colored in dark shade.
RMSDa is the RMSD between residues that are structurally aligned by TM-align.
Cov. represents the coverage of the alignment by TM-align and is equal to the number of structurally aligned residues divided by length of the model.

## Sheet: A.O.7
Threading templates used for multi template modeling of A.O.7 & their secondary structure alignments
PDB Hit	Iden.	Cov.	Norm. Z-score	Secondary Structure	CCCCHCHHHHHHHHHCCCCCCCCSSSSSSSSCCCCSSSCCCCCCCCCCCCSSSSSSSSSCCCCCCCCCCCCCCCCSSSSSSCCCCCCCCCCSSSSCCCCSSCCCCCHHHHHHHHCCCSSSSCCCCCCCCCCCCCCCCCCCCCCCCHHHHHHHHHHHHHHHHHHHHHHHHHHHCCCCCSSSSSCCCCCHHHHHHHHHHCHHHCCCHHCCCHHHHHHHHHHHHHCCCCCCCCCCCCCHHHHHHHHHHHHHHCCCCCCCCCCSSCCHHHCCCCHHHHCCCCCCHHHHHHHHHHHCCCCCCCCCSSCCCCCCCCCCCCCCCCCCCCCCCHHHHHHHHHCCCCCCCCHHCCCHHHHHHHHHHCCCHHCCCCCCHHHHHHCCCCSSSSCCCCCCCCCCCCHHHHH…
				A.O.7 Sequence	IPLGRQEKVGCASLAGAQIDNAAHIHHAQNVPIGGLTLSSNGSPVRNELPLCHVQGTINYMAGGDATPDPRGNNTLTWELFLPDQYHYNGRFLAVGNGGFAGDIDNATMLTNLNSGFAVAGCDSGHPLLESEASGPNDSVPFLDDIAKVKAWIHNSIAMTTNVTRSITANYYAEQPAYSYFWGCSTGGAQGYALAQYHPTLFDGIYAGSPGNWYSHLILSFLWNGLHATGEGFMSQDALNLITKRTVAACDELDGVKDGLIENPLRCDFDIRTLECQPGQTAISNNKTIYAGPKDQRTGKQIYPGFDLGSENGWLAQETYLYSSYAAPILRQLVFKDRTYNVTSFNWGSDVDHLDYTASPAIDEISPDLSAFSQRGGKLITLQGWADQYNAATWPIEHL…
1k8qA	0.15	0.74	0.87		HPTNPEVTMNISQMITYW---GYPAEEYEVVTEDG------------------YILGIDRIPYGRKNSENIGRRPVAFLQLLASATNW-----------ISNLPNNSLAFILADAGYDVWLGNSGNTWARRNLYYSPDSVEFWAFS------FDEMAKYDLPATIDFILKKTGQDK--LHYVGHSQGTTIGFIAFSTNPKLAKTFYALAPVATVK-------YTETLINKLMLVPSFLFKLIFG-------------NKIFYPHHFFDQFLATEVCSRETVDLLCSNALFIICGFDTM------NLNMSRLDVYLSHNPAGTSVQNVLHWSQAVKSG---KFQAFDWGSPVQNMMHYHQS--MPPYYNLTDMH---VPIAVWNGGNDLLADPHDVDLLL…
2hu5A	0.17	0.6	1.74		LPDGERVEAPQGNHGRVVLWRGKLVTSHTSLTPPRIVSLPSGEPLGGLRSIAGSRVWVES------------FDGSRVPTYVLESGRAPTPVVLVHGGPFAEDSDSDTAASLAAAGFHVVMPNYR--GSTGYGEEWRL--------KIIGDPCGGELEDVSAAARWARESGL---ASELYIMGYSYGGYMTLCALTMKPGLFKAGVAGASVVDWEEMYELS-------------DA-AFR----N-----------------------------------------------------------------------------------FIEQLTGGS-------------REIM-RSRSPINHV--------DRIKEPLALIHPQNDSRTPLKPLLRLM…
1wht\		0.74	1.17		---------------------------------GHAADRIARLPGQPAVDFDMYSGYIT---------VDEGAGRSLFYLLQEAPEDAQPALWLNGGPG----CSSVAYGASEELGAFRVKPR-GAGLVLNEYRPAGVGFSYTNTSSDIYTSDNRTAHDSYAFLAKWFERFPHYKYRDFYIAGESYAGHYVPELSQLVHRSLKGFMVGNGLIDDYHDYVGTF---EFWWNHGIVS----DDTYRRLKEACLHDS---------------------FIHPSPACDAATDVATAEQGNIDMYSLYT--PVCNISYDPCTERYSTAYYNRRDVQMALHANVT-GAMNYTWATCSDTINTHWHDAPRSMLPIYRELIAAGLRIWVFSGDTDAVVPLTATRYSI…
3h2gA	0.17	0.71	1.77		PARGTYTRDAISAMLASPEQAKCNVRVA------------------------EFTYATI--------GVEGEPATASGVLLIPGGERCSGPYWGHPTEALRAQGDDPLVTRLASQGYVVVGSDYLGLGKSNYAYHPYLH----------SASEASATIDAMRAARSVLQHLKTPLSGKVMLSGYSQGGHTAMATQREIEAHLSASAPISGPYALEQTFLD-SWSGSNAVGENTFGILLGSYAIVAMQHTYKNIYLEPGQVFQDPWAAKVEPLFPGKQSLTDMFL------------------------------------NDTLPSIDKVKSYFQPGFYSDFPSNPANPFRQDLARNNLLEWAP-----------QTPTLLCGSSNDATVPLKNAQTAI…
3h2kA	0.17	0.74	1.41		-------------------PARGTLLTSNFLTSYTRDAISAMLASGPEQAKCNVRVAEF---TYATIGVEGEPATASGVLLIPGGERCSGPGWGHPTEALRAKGDDPLVTRLASQGYVVVGSD--YLGLGKSNYAYHPYLH--------SASEASATIDAMRAARSVLQHLKTPLSGKVMLSGYSQGGHTAMATQREIEAHLSASAPISGPYA-LEQTFLDSWSGSNAVGENTFGILLGSYAIVAMQHTYKNIYLEPGQVFQDPWAAKVEPLFPGKQS------LTDMFLNDTLPSID---------------------KVKSYFQPGFYSDFPSNPAN---------PFRQDLARNNLLEWAPQTP-----------TLLCGSSNDATVPLKNAQTAI…
2z3zA	0.2	0.58	1.64		IKGGKTKTPESGMHRTQLSPDGSAIIDIFQSPIKGSHTLLEAK----------AMPEIRT--GTIMA--ADGQTPLYYKLTMPL--HFDPKYVYVYGGPHAQLVTGGWDIYMAQKGYAVFTVDSR--GSANRGAAFEQ--------VIHRRLGQTEMADQMCGVDFLKSQ-SWVDADRIGVHGWSYGGFMTTNLMLTHGDVFKVGVAGGPVIDWNRY----------------------------------------------------A-----------------IMY-----------------------------------GE---RYF--DAPQE-----NPEG----YD-AANLLKRAGDL--------KGRLMLIHGAIDPVVVWQHSLLFL…
2wtmA	0.11	0.49	1.64		----------------------------------------------------------------GAMYIDCDGIKLNAYLDMPKNNPEKCPLCIIIHGHSEERHIVAVQETLNEIGVATLRADYGHGKSDGK-------------------FEDHTLFKWLTNILAVVDYAKKLDVTDIYMAGHSQGGLSVMLAAAMERDIIKALIPLSPAAMIPEIARTGELLGLKFDPENIPDELDAWDGRKLKGNYVRVAQTIR--VEDFVDKYTKPVLIVHGDQEAVPYEASVAFSKQYKNCKLVTIPGDTHCYDHHLELVTEAVKEFMLEQIAK----------------------------------------------------------------------…
2wtmA	0.11	0.49	1.04		--------------------------------------------------------------GAMYIDCDGIK--LNAYLDMPKNNPEKCPLCIIGFTGHSEERHIVAVQETLNIGVATLRADYGHGKSDG-------------------KFEDHTLFKWLTNILAVVDYAKKLDFTDIYMAGHSQGGLSVMLAAAMERDIIKALIPLSPAAMIPEIARTGELLGLKFD-----------------------PENIPDELDA----------------------------------------WDGRKLKG-----------------NYVRVAQTIRV------------------------------EDFVDKYTKPVLIVHGDQDEAVPYEASVAFS…
3h2kA	0.17	0.74	0.86		-------------------PARGTLLTSNFLTSYTRDAISAMLASGPEQAKCNVRVAEF---TYATIGVEGEPATASGVLLIPGGERCSGPGWGHPTEALRAQGDDPLVTRLASQGYVVVGSDLGLGKSNYAYHPYLH-----------SASEASATIDAMRAARSVLQHLKTPLSGKVMLSGYSQGGHTAMATQREIEAHLSASAPISGPYALEQTFLDSW-SGSNAVGENTFGILLGSYAIVAMQHTYKNIYLEPGQVFQDPWAAKVE--PLFPGKQS-----LTDMFLNDT--------------------LPSIDKVKSYFQPGFYSDFPS----------NPANPFRQDLARNN--LLEWAPQ--------TPTLLCGSSNDATVPLKNAQTAI…
2z3zA	0.2	0.57	1.66		SPLEKDLTPESGMHQSPTVPRKVTVTN---IGKGSHLLEAK-----AMPE--IRTGTIMAA---------DGQTPLYYKLTMPLHFDPAKKYIVYVYGGPHAQLTKGWDIYMAQKGYAVFTVDSR--GSANRGAA------FE--QVIHRRLGQTEMADQMCGVDFLKSQSW-VDADRIGVHGWSYGGFMTTNLMLTHGDVFKVGVAGGPVIDWNRYAI---------------------------------------------------------------------MY--------GE------------------------------RYF--DAPQ---------ENPEGY-DAANLLKRAGD--------LKGRLMLIHGAIDPVVVWQHSLLFL…
All the residues are colored in black; however, those residues in template which are identical to the residue in the query sequence are highlighted in color. Coloring scheme is based on the property of amino acids, where polar are brightly coloured while non-polar residues are colored in dark shade. (more about the colors used)
Iden. is the percentage sequence identity of the whole template chains with query sequence.
Cov. represents the coverage of the threading alignment and is equal to the number of aligned residues divided by the length of query protein.
Norm. Z-score is the normalized Z-score of the threading alignments. Alignment with a Normalized Z-score >1 mean a good alignment and vice versa.
10 proteins in PDB which are structurally closest to the A.O.7 model
TM-score	RMSDa	Cov.	PDB Hit	Structural alignment
0.7291	1.16	0.74	3h2kA	-------------------PARGTLLTSNFLTSYTRDAISAMLASGPEQAKCNVRVAEF---TYATIGVEGEPATASGVLLIPGGERCSGPYPLLGWGHPTEALRAQEQAKEIRDAKGDDPLVTRLASQGYVVVGSD--YLGLGKSNYAYHPYLH--------SASEASATIDAMRAARSVLQHLKTPLSGKVMLSGYSQGGHTAMATQREIEAHLSKEFHLVASAPISGPYALE-QTFLDSWSGSNAVGENTFGILLGSYAIVAMQHTYKNIYLEPGQVFQDPWAAKVEPLFPGKQ------SLTDMFLNDTLPSID---------------------KVKSYFQPGFYSDFPSNPA---------NPFRQDLARNNLLEWAPQTP-----------T…
			A.O.7 Model	IPLGRQEKVGCASLAGAQIDNAAHIHHAQNVPIGGLTLSSNGSPVRNELPLCHVQGTINYMAGGDATPDPRGNNTLTWELFLPDQYHYNG-RFLAVGNGG-F------A--GDI---D-NATMLTNLNSGFAVAGCDSGHPLLESEASGPNDSVPFLDDIAKVKAWIHNSIAMTTNVTRSITANYYAEQPAYSYFWGCSTGGAQGYALAQYHPTLF---D-G-IYAGS-PGNWYSHLILSFLWNGLHATGEGFMSQDALNLITKRTVAACDELDGVKDGLIENPLRCDFDIRTLECQPGQTAISNNKTIYAGPKDQRTGKQIYPGFDLGSENGWLAQETYLYSSYAAPILRQLVFKDRTYNVTSFNWGSDVDHLDYTASPAIDEISPDLSAFSQRGGKL…
0.6006	3.72	0.7	2veoA	AAL---PNP--YDDPFYTTPSNIGTFAKGQVIQSRKVPTDIGNAN-------------NAASFQL---QYRTTNTQNEAVADVATVWIPAKP-ASPPKIFSYQVYEDATALDCAPSYSYLTGLDQPNKVTAVLDTPIIIGWALQQGYYVVSSDH-EGF-------KAAFIA--------GYEEGMAILDGIRALKNYQN---LPSDSKVALEGYSGGAHATVWATSLADSYAPELNIVGASHGGTPVSAKDTFTFLNGG-------PF-AGFALAGVSGLSLAHPDMESFIEARL-NAKGQQTL-KQIRGRGF-----CLPQVVL-T-Y-PF----------------------LNVFSLVNDT-NLL---NE--------API-AGILKQETVVQAEA…
			A.O.7 Model	---IPLG--RQEKVGCASLAGAQ-IDNAAHIHHAQNVPIGGLTLSSNGSPVRNELPLCHVQGTINYMAGGDATPDPRGNNTLTWELFLPDQYHYNGRFLAVGNGGF--------A--GDI-----------D---NATMLTNLNSGFAVAGCDSGHPLLESEASGPNDSVPFLDDIAKVKAWIHNSIAMTTNVTRSITANYYAEQPAYSYFWGCSTGGAQGYALAQYHPTL-F-D-G-IYAGSPGNWYSHLILSFLWNGLHATGEGFMSQDALNLITKRTVAACDEL-DGVKDGLIENPLRCDFDIRTLECQPGQTAISNNKTIYAGPKDQRTGKQIYPGFDLGSENGWLAQETYLYSSYAAPILRQLVFKDRTYNVTSFNWGSDVDHLDYTASPA---…
0.5088	4.59	0.63	1nx9A	HDPLSVQTGSDIPASVH-----------------------------MPTDQQ--R--------------DYIKREV---MVPMR----DGVKLYTVIVIPKN--ARNAPILLTRTPYNAKGRANRVPNALTMREVLPQGDDVFVEGGYIRVFQD--IRGKYGSQG-DYVMTRPPHGPLNPTKTDETTDAWDTVDWLVHNVP---ESN-GRVGMTGSAYEGFTVVMALLDPH-PALKVAAPESPMVDGWMGDDWFHYGAF------RQGAFDY--F---------------------------V--SQMTARGG----G---ND--IPRRD----------------ADDYTNFLKAGSAGSFATQAGLDQYPFWQRMHAHPAYD---------A--FWQ…
			A.O.7 Model	-----------------IPLGRQEKVGCASLAGAQIDNAAHIHHAQNVPIGGLTLSSNGSPVRNELPLCHVQGTINYMAGGDATPDPRGNNTLTWELFLPDQYHYNGRFLAVGNG-GF--AGDI----------DNA-TMLTNLNSGFAVAGCDSGHPLLESEASGPNDSVPFLDDIAKV-KAWIHNSIAMTTNVTRSITANYYAEQPAYSYFWGCSTGGAQGYALAQYHPTLFDGIYAGSPGNWYSHLI--LSFLWNGLHATGEGFMSQDALNLITKRTVAACDELDGVKDGLIENPLRCDFDIRTLECQPGQTAISNNKTIYAGPKDQRTGKQIYPGFDLGSENGWLAQETY----LYSSYA---------APILRQLVFKDRTYNVTSFNWGSDVD…
0.494	4.57	0.61	1mpxA	TSPTPDIT-------GKPF--------------------VAADASN-----------------DYIKREV----IPRD-----GVKLHTVIVLPKG--AKNAPIVLTRTPYDASGRTERLASPHKDLLSAGDDVFVEGGYIRVFQD--VRGKYGSEG-DYV-TRPLRGPLNPSEVDHATDAWDTIDWLVKNVS---ESN-GKVG-IGSSYEGFTVV-ALTNPH-PALKVAVPESPI-DGWGDDWFNYGAF------RQVNFDY--F---------------------------T-GQLSKR-GK----G---AG--IARQG----------------HDDYSNFLQAGSAGDFAKAAGLEQLPWWHKLTEHAAYD---------A----F-WQEQALDK…
			A.O.7 Model	--------IPLGRQEK---VGCASLAGAQIDNAAHIHHAQNVPIGGLTLSSNGSPVRNELPLCHVQGTINYMAGGDATPDPRGNNTLTWELFLPDQYHYNGRFLAVGNG-GF--AGDI--------DNA-TMLTNLNSGFAVAGCDSGHPLLESEASGPNDSVPFLDDIAKV-KAWIHNSIAMTTNVTRSITANYYAEQPAYSYFWGCSTGGAQGYALAQYHPTLFDGIYAGSPGNWYSHLI-LSFLWNGLHATGEGFMSQDALNLITKRTVAACDELDGVKDGLIENPLRCDFDIRTLECQPGQTAISNNKTIYAGPKDQRTGKQIYPGFDLGSENGWLAQETY-LYSSYA-A-----------PILRQLVFKDRTYNVTSFNWGSDVDHLDYTASP-…
0.4906	5.32	0.65	1aknA	AKLGSVY-----------------------TEGGFVEGVNKKLSL-F----------GDSIDIFKGI-PFAAAPKALEKPERHPGWQGTLKAKSFKKRCLQATLTQDSTYGNEDCLYLNIWVPQGRKEVSHDLPVMIWIYGGAFLMGASQGANFLSNYLYDGEEIATRGNVIVVTFN--YRVG------PLGF-LSTGDSN--LPGNYGLWDQHMAIAWVKRNIEAF-GGDPDNITLFGESAGGASVSLQTLSPYNKGLIKRAISQSGVGLC-PWAI---------------------QQD--PL-FWAKRIAEKVGCPVDDTSKMAGCLKIT---------DPRALTLAY-----------------KLP-L---------------------GSTE-…
			A.O.7 Model	-------IPLGRQEKVGCASLAGAQIDNAAHIHHAQNVPIGGLTLSSNGSPVRNELPLCHVQGTINYMAGGDATP-DPRGNNT--------------------------------LTWELFLPDQ-YHYNGR-FLAVGNGG------FAGDI------DNATMLTNLNSGFAVAGCDSGHPLLESEASGPNDSVPFLDD--IAKVKAWIHNSIAMTTNVTRSITANYYAEQPAYSYFWGCSTGGAQGYALAQYHPTLFDG-IYAGSPGNWYSHLILSFLWNGLHATGEGFMSQDALNLIT-KRTVAACDELDGVKDG----------------LIENPLRCDFDIRTLE--CQPGQTAISNNKTIYAGPKDQRTGKQIYPGFDLGSENGWLAQETYLYS…
0.4879	4.9	0.62	1ivyA	------------------------APDQDEIQRLPG---LA-KQ---------PSFRQYSGY--LKSS------GSKHLHYWFVESQKDPENSPVVLWLNGGPGCSSLDGLLTEHGPFLVQPDGVTLEYNPYSWNLI-ANVLYLES-PAGVGFSYSDDKFYAT--N-------D-TEVAQSNFEALQDFFRLFP---EYKNNKLFLTGESYAGIYIPTLAVLVMQDPSMNLQGLAVGNGLSSYEQNDNSLVYFAYYHGLLGNRLWSSLQTHCCSQNKCNFYDNKDLECVTNLQEVARIVGNSGLNIYNLYAPCAGGVPSHFRYEKDTVVVQDLGNIF-T-----RLP----LKRMW-HQALLRSGD-KVR------MDP--P------------CT--N…
			A.O.7 Model	IPLGRQEKVGCASLAGAQIDNAAHIHHAQNVPIG--GLTLSSNGSPVRNELPLCHVQGTINYMAGGDATPDPRGNNTLTWELFLPDQYHYNGRFLAVGNG------GFAGDIDNATM------------L--TNLNSGFAVAGCDSGHPLL-ESEA--SGPNDSVPFLDDIAKVKAWIHNSIAMTTNVTRSITANYYAEQPAYSYFWGCSTGGAQGYALAQYHPTLF-D-G-IYAGSPGNWYSHLILSFLWNGLHAT-G---------------------------------------EG---FMS-------------QD--------ALNLITK-RTVAACDELDGVKDGLIENPLRCDFDIRTLECQPGQTAISNNKTIYAGPKDQRTGKQIYPGF…
0.4876	5.37	0.65	1mx9D	SSPPVVD-----------------------TVHGKVLGKFV---SLEG--------FAQPVAIFLGI-PFAKPPLGPLRFTPPQPAEPWSFVKNATSYPPMCTQDPKAGQLLSELFTNRKENIPLKLSEDCLYLNIYTPADLTKKNRLPVMVWIHGGGLMVGAAST-YDGLALAAHENVVVVTIQ--YRLG------IWGF-FSTGDEH--SRGNWGHLDQVAALRWVQDNIASF-GGNPGSVTIFGESAGGESVSVLVLSPLAKNLFHRAISESGVALT-SVLV---------------------KKGD---VK-PLAEQIAITAGCKTTTSAVMVHCLRQKTE--------EELLETT-------------LK----MKFLS---------------…
			A.O.7 Model	-------IPLGRQEKVGCASLAGAQIDNAAHIHHAQNVPIGGLTLSSNGSPVRNELPLCHVQGTINYMAGGDA----TPDPRGNNT---------------------------------------------LTWELFLPDQ-YHYNGRFLAVGNGG-----FAGDIDNATMLTNLNSGFAVAGCDSGHPLLESEASGPNDSVPFLDD--IAKVKAWIHNSIAMTTNVTRSITANYYAEQPAYSYFWGCSTGGAQGYALAQYHPTLFDG-IYAGSPGNWYSHLILSFLWNGLHATGEGFMSQDALNLI---TKRTVAACDELDGVKDG------------------LIENPLRCDFDIRTLECQPGQTAISNNKT-IYAGPKDQRTGKQIYPGFDLGSEN…
0.4811	4.73	0.6	3idaA	GNYSV-----------------------------ASNVM---VPM--------RDGVRLAVDLYRPDADGPVPVLLVRNPYDKFDVFAWSTQSTNWLEFVRDGYAVV------------IQDTRGLFA---S-EGEFVPHVDDEA-----DAEDTLSWILEQAWCDGNVGM---------FGVSYLGVTQWQAAVSGVGGLKAIAP--------SMASADLYRAPWYGPGGALSVEALLGWSAKIGTQLITSRSDARPEDAADFVQLAAILNDVAGAASVTP-------------------------LAEQPLLGRLIPWVIDQVVDHPDNDESWQSISLFERLGGLATPALITAGWYDGFVGESL-RT--FVAVKDNADARLV--VG-PWSHSNLTGR…
			A.O.7 Model	-----IPLGRQEKVGCASLAGAQIDNAAHIHHAQNVPIGGLTLSSNGSPVRNELPLCHVQG-------------------TINYMAGG-------------------DATPDPRGNNTLTWELFLPD-QYHYNGRFLAVGNGGF-AGDIDNATMLTNL-------------NSGFAVAGCDSGHPLL-------------------ESEASGPNDSVP-----FLDDI---AKVKAWIHNSIAMTTNVTRSITANYY-------------------------AEQPAYSYFWGCSTGGAQGYALAQYHPTL---F-----D-GIY---------A--GSPGN-----------------WYSHLILSFLWNGLHATGEGFMSQDALNLITKRT-VA-AC…
0.4771	5.54	0.64	2pm8A	IIIA-----------------------TKNGKVRGMQL---TVFG----------GTVTAFLGIPYAQPPLGRLRFKKPQSLTKWSDIWNATKYANSCCQNIDQSFPGFHGSEMWNPNTDLSEDCLYLNVWIPAPK-PKNATVLIWIYGGGFQTGTSSLHVYDGKFLARVERVIVVSMNYRVG--------ALGF-LALPGNPE--APGNMGLFDQQLALQWVQKNIAAF-GGNPKSVTLFGESAGAASVSLHLLSPGSHSLFTRAILQSGSFNA-PWAV---------------------TSLY--EARNRTLNLAKLTGCSRENETEIIKCLRN--------KDPQEILL-----------------NE----------------------------…
			A.O.7 Model	----IPLGRQEKVGCASLAGAQIDNAAHIHHAQNVPIGGLTLSSNGSPVRNELPLCHVQGTINYMAGGDA---TPDPRGNNT-------------------------------------------LTWELFLPDQYHYNGRFLAVGNG------GFAGDIDNATMLTNLNSGFAVAGCDSGHPLLESEASGPNDSVPFLDD---IAKVKAWIHNSIAMTTNVTRSITANYYAEQPAYSYFWGCSTGGAQGYALAQYHPTLFDG-IYAGSPGNWYSHLILSFLWNGLHATGEGFMSQDALNLIT--KRTVAACDELDGVKDG---------------LIENPLRCDFDIRTLECQPGQTAISNNKTIYAGPKDQRTGKQIYPGFDLGSENGWLAQETYLY…
0.4771	5.62	0.64	1q83A	EGREDPQLLVR-----------------------VRGGQLRGIRL---KAP---------GGPVSAFLGIPFAEPPVGSRRFMPPEPKRPWSGVLDATTFQNVCYQYVDTLYPGFEGTEMWNPNRELSEDCLYLNVWTPYPRPASPTPVLIWIYGGGFYSGAASLDVYDGRFLAQVEGAVLVSMNYRV-G-------TFGF-LALPGSRE--APGNVGLLDQRLALQWVQENIA-AFGGDPMSVTLFGESAGAASVGMHILSLPSRSLFHRAVLQSGTPN-GPWAT---------------------VSAG--EARRRATLLARLVGCPGNDTELIACLRT---------RPAQDLV-----------------DHE----------------------…
			A.O.7 Model	-----------IPLGRQEKVGCASLAGAQIDNAAHIHHAQNVPIGGLTLSSNGSPVRNELPLCHVQGTINYMAGGDA--TPDPRGNNT------------------------------------------LTWELFLPDQYHYNG-RFLAVGNGG-----FAGDIDNATMLTNLN-SGFAVAGCDSGHPLLESEASGPNDSVPFLDD---IAKVKAWIHNSIAMTTNVTRSITANYYAEQPAYSYFWGCSTGGAQGYALAQYHPTLFD-GIYAGSPGNWYSHLILSFLWNGLHATGEGFMSQDALNLIT--KRTVAACDELDGVKDG--------------LIENPLRCDFDIRTLECQPGQTAISNNKTIYAGPK-DQRTGKQIYPGFDLGSENGWLA…
TM-score is a recently proposed scale for measuring the structural similarity between two structures (see Zhang and Skolnick, Scoring function for automated assessment of protein structure template quality, Proteins, 2004 57: 702-710). The purpose of proposing TM-score is to solve the problem of RMSD which is sensitive to the local error. Because RMSD is an average distance of all residue pairs i…
Residue pairs that are structurally aligned by TM-align program are highlighted in color. Coloring scheme is based on the property of amino acids, where polar are brightly coloured while non-polar residues are colored in dark shade.
RMSDa is the RMSD between residues that are structurally aligned by TM-align.
Cov. represents the coverage of the alignment by TM-align and is equal to the number of structurally aligned residues divided by length of the model.

## Sheet: A.O.8
Threading templates used for multi template modeling of A.O.8 & their secondary structure alignments
PDB Hit	Iden.	Cov.	Norm. Z-score	Secondary Structure	CCCCHHHCCCCCCCCCSSSSSSSSCCCCCCCCCCCCCCCCCCCCCCCCSSSSSSSCCCCCCCSSSSSSSCCCCCCCCCSSSSCCCCSSCCCCCCCCCCHHHCCCSSSSCCCCCCCCCCCCCCCCCCCCCCCCCCCCCHHHHHHHHHHHHHHHHHHHHHHHHHHHCCCCCCSSSSCCCHHHHHHHHHHHHCHHHCCSSSSCCCHHHHHHHHHHHHHHHHHHHCCCCCCCHHHHHHHHHHHHHHHCCCCCCCCCCCCCHHHCCCCHHHHCCCCCCCCCCCCCCCHHHHHHHHHHHCCCCCCCCCSSCCCCCCCCCCCCHHHCCCCCCCCCCCCCCHHHHHHHHHHHHCCCCCCCCCCCCHHHHHHHHHHHHHHCCCCCCCCCCCHHHHHHCCCCSSSSCCC…
				A.O.8 Sequence	SRCSPAFIVKPNLPGATILDIQAQERHNFSAVSLGPGTNEGGRYTISFCNITVTHTHAGWNDTIHTQVWLPLEEWNGRFQALGGGGYATGFGETYLTYAVASGFASASTYGGLPVTNGKDSMPTDLSWALSSENNVNWFLLEDYASKATSDMAVIGQQVTQSYYKKPANYSYFAGCSGGGRQGLQMAQKYPDLFDGILAVAPALNLQRFIPAGFWSSQVMNEINVYPLPCEVEAFTKAAVEACDRLDGVEDGIISDPDRCHVRAFDFVGKRYTCDGIQKSLSADSAKIIQAAWSGSHSVSEIDGWYGVNKDAALGTAYVSTKCSVNNTCYSSGSDLFGNWLRYLVAKDPNLSISNMTQKEFFDALRSSNLEYSGMLGTNDPDLSRFKANGGKVIAWQGM…
1ivyA	0.18	0.83	0.92		-----------------------------APDQDEIQRLPGLAKQPSF-RQYSGYLKSSGSKHLHYWFVESQKDPENSPVVL----LNGGPGCSSLDGLLTEHGPFLVQPDGVTLEYNPYSWNLIANVLLESPAGVDDKFYATNDTEVAQSNFEALQDFFRLFPEYKNNKLFLTGESYAGIYIPTLAVLVMQDLQGLAVGNGLSSYEQNDNSLVYFAYYHG----LLGNRLWSSLQTHCCNKCNFYDNKDLECVTNLQEVARIVGNLNIYNLYAPCAGGVPSHFRYEKDTVVVQDLGNIFTRLPLKRMWHQALLRSGDKVRMDPPCTNTTAASTYLNNPYVRKALNIPEQLPQWDMCNFLVNLQYR------RLYRSMNSQYLKLLSSQKYQILLYNGD…
2z3zA	0.2	0.55	1.63		PESGMDIFQSPTVPRKVTVTNI-GKGSHTLLEAK---------AMPEI--RTGTIMAADGQTPLYYKLTMP-LHFDKKYVYVGGPHAQLVTKTGWDIYMAQKGYAVFTVDSRG--SAN-----RGAAFEQVIH--------RRLGQTEMADQMCGVDFLKSQSW-VDADRIGVHGWSYGGFMTTNLMLTHGDVFKVGVAGGPVIDWNRY-----------------------------------------------------A---------------------------IMYG-------E-RYFD----------------------------------------APQE-----NP----EGYD----AANLLKRAGD--------LKGRLMLIHGA…
1wht\		0.75	1.24		------------------------------GHAADRIARLPGQPAVDFDMYSGYITVDEGAGRSLFYLLQEAPEQPAPLVLWLNGG--PGCSSVAYGASEELGAFRVKPRGGLVLNEYRWNKVANVLFLDSPAGVSYTNTSSDIYTSGDNRTAHDSYAFLAKWFERFPHYFYIAGESYAGHYVPELSQLVHRSLKGFMVGNGLIDDYHDYVGTFEFWWNH----GIVSDDTYRRLKEAC----------------------------------LHDSFIHPSPACDAATDVATAEQGNIDMYSLY----------------TPVCNISYDPCTERYSTAYYRRDVQMALHANVTGAMNYTWATCSDTINTHWHDAPRSMLPIYRELIAAGLRIWVFSGD…
3h2gA	0.16	0.73	1.69		PA------------RGTLLTSNFLTSYTRDAISAMLASPEQAKCNVRVAEFTYATIGVEGEPTASGVLLIPGGERCSGGWGHPTEALRAQGDDPLVTRLASQGYVVVGSDYLGLGKSNYAYHPYLH---------------SASEASATIDAMRAARSVLQHLKTPLSGKVMLSGYSQGGHTAMATQREIEAHLSASAPISGPYALEQTFLD--SWSGSNAVGENTFGILLGSYAIVAMQHTYKNIYLEPGQVFQDPWAAKVEPLFPGKQSLTDMFLNDTLPSIDKVK---------------------------------------------SYFQPGFYSDFPSNPAN-------------PFRQDLARNNLLEWAP----------QTPTLLCGSS…
1ivyA	0.18	0.83	1.16		-----------------------------APDQDEIQRLPGLAKQPSF-RQYSGYLKSSGSKHLHYWFVESQKDPENSPVVLW---LNGGPGCSSLDGLLTEHGPFLVQPDGVTLEYNPYSWNLIANVLLESPAGVDDKFYATNDTEVAQSNFEALQDFFRLFPEYKNNKLFLTGESYAGIYIPTLAVLVMQDPSGLAVGNGLSSYEQNDNSLVYFAYYHG----LLGNRLWSSLQTHCCNKCNFYDNKDLECVTNLQEVARIVGNSGLNIYNLYAPCAGGVPSHFRYEKDVVQDLGNIFTRLPLKRMWHQALLRSGDKVRMDPPCTNTTAASTYLNNPYVRKALNIPEQLPQWDMCNFLVNLQYR------RLYRSMNSQYLKLLSSQKYQILLYNGD…
2z3zA	0.2	0.55	1.62		PESGMHIFQSPTVPRKVTV-TNIGKGSHTLLEAK---------AMPEI--RTGTIMAADGQTPLYYKLTMPL-HFDPKYVYVYGGPHAQLVTGGWDIYMAQKGYAVFTVDSR--GSA-----NRGAAFEQV--------IHRRLGQTEMADQMCGVDFLKSQSW-VDADRIGVHGWSYGGFMTTNLMLTHGDVFKVGVAGGPVIDWNRY-----------------------------------------------------A----------------------------------------------------------------------IMYGE---RYF--DAPQ-----ENPEGY----D----AANLLKRAGD-----L---KGRLMLIHGA…
2h1iA	0.07	0.41	1.4		------------------------------------------------------TENLYFQSNAKHVFQKGKDTSKPVLLLLHGTG-GNELDLLPLAEIVDSEASVLSVRGNVLENGPRFFRRLAEGIFDEEDLIFRTKELNEFLDEAAKE------------YKFDRNNIVAIGYSNGANIAASLLFHYENALKGAVLHHPVPRRGQLANLAGKSVFIAAGTNDPICSSAESEELKVLLENANANVTHWENRGHQLTGEVEKAKEWYDKAF-------------------------------------------------------------------------------------------------------------------------------…
2z3zA	0.2	0.46	1.12		---------------------------------------------------TGTIMAADGQTPLYYKLTMP-LHFDPAIVYVYGGPHAQLVTKTW---MAQKGYAVFTVDSRGSANRGA-------AFEQ--------VIHRRLGQTEMADQMCGVDFL-KSQSWVDADRIGVHGWSYGGFMTTNLMLTHGDVFKVGVAGGPVIDW---------------------------------------------------------------------------------------------------------------------------NRYAIMYGERYF------DAPQE-------NPEGYDAANLLKRAGDLKG-------------RLMLIHGA…
1ivyA	0.18	0.81	0.89		-----------------------------APDQDEIQRLPGLAKQPSFRQYSGYLKSSGSKHLHYWFVESQKDPENSPVVLWLNGG-----PGCSSLDGLLTEHGPFLVQPDGVTLEYNPYSWNLIAYSDDKFYATNDTEVAQSNFEALQDFFRL-------FPEYKNNKLFLTGESYAGIYIPTLAVLVMQDLQGLAVGNGLSSYEQNDNSLVYFAYY----HGLLGNRLWSSLQTHCCNKCNFYDNKDLECVTNLQEVA-RIVGNSGLNIYNLYAPCAGGVPSHFRYEKDTVVVQDLGNI--FTRLPLKRMWHQALLRSGDKVRMDPPCTNTTAASTYLNPYVRKALNIPEQLPQWDMCNFLVNLQ---YRRLYRSMNSQYLKLLSSQKQILLYNGD…
1ac5A	0.18	0.83	0.86		PSSEEYKVAYELLPGLSEVPDPSNIPQMHAIPLRSEDADEQDSSDLEYFFWKFTNNDSNGNVDRPLIIWLPGCS-SGPFRVNSDGKLY--LNEGSWISKGDLLFIDQPTGTGFSVEQNKDEGKID-----KNKFDEDLEDVTKHFMDFLENYFKIFPED-------LTRKIILSGESYAGQYIPFFANAILNH-KALLIGNGWIDPNTQSLSYLPFAMEKKLIDESNP---NFKHLTNAHENCQNL----------INSA------------STDEAAHFSYQECENILNLLLSYTRESSQKGTADCLNMYNFNLKDSYPSCGMNWPKDISFVSKFFSTVIDSLHLDSDKIDHWKECTNSVGTKL------SNPISKPSIHLLPGLLESGIEIVLFNGD…
All the residues are colored in black; however, those residues in template which are identical to the residue in the query sequence are highlighted in color. Coloring scheme is based on the property of amino acids, where polar are brightly coloured while non-polar residues are colored in dark shade. (more about the colors used)
Iden. is the percentage sequence identity of the whole template chains with query sequence.
Cov. represents the coverage of the threading alignment and is equal to the number of aligned residues divided by the length of query protein.
Norm. Z-score is the normalized Z-score of the threading alignments. Alignment with a Normalized Z-score >1 mean a good alignment and vice versa.
10 proteins in PDB which are structurally closest to the A.O.8 model
TM-score	RMSDa	Cov.	PDB Hit	Structural alignment
0.8088	1.39	0.83	1ivyA	-----------------------------APDQDEIQRLPGLAKQPSF-RQYSGYLKSSGSKHLHYWFVESQKDPENSPVVLW---LNGGPGCSSLDGLLTEHGPFLVQPDGVTLEYNPYSWNLIANVLYLESPAGVGFSYSDDKFYATNDTEVAQSNFEALQDFFRLFPEYKNNKLFLTGESYAGIYIPTLAVLVMQDPSMNLQGLAVGNGLSSYEQNDNSLVYFAYYHG----LLGNRLWSSLQTHCCSQNKCNFYDNKDLECVTNLQEVARIVGNSGLNIYNLYAPCAGGVPSHFRYEKDTVVVQDLGNIFTRLPLKRMWHQALLRSGDKVRMDPPCTNTTAASTYLNNPYVRKALNIPEQLPQWDMCNFLVNLQY--RR----LYRSMNSQYLKL…
			A.O.8 Model	SRCSPAFIVKPNLPGATILDIQAQERHNFSAVSLGPGTNEGGRYTISFCNITVTHTHAGWNDTIHTQVWLPLEEWNGRFQALGGGGYATGFGETYLTYAVASGFASASTYGGLPVTNGKDSMPTDLSWALSSE-NN----VN-WFLLEDYASKATSDMAVIGQQVTQSYYKKPANYSYFAGCSGGGRQGLQMAQKYPDL--F-D-GILAVAPALNLQRFIPAGFWSSQVMNEINVYPLPCEVEAFTKAAVE--ACDRLDGVEDGIISDPDRCHVRAF-D-FVGKRYTCDGIQKSLSADSAKIIQAAWSGSHSVSEIDGWYGVNKDAALGTAYVSTKCSVNNTCYSSGSDLFGNWLRYLVAKDPNLSISNMTQKEFFDALRSSNLEYSGMLGTNDPDLSR…
0.676	3.27	0.75	1ac5A	LP-----------------------------SSEEYKVAYELLPGLSEVPDPSNIPQMHAGHIPLRSEDADEQDSSDLEYFFWKFTNNDSNGNVDRPLIIW---LNGGPGCSSMDGALVESGPFRVNSDG-KLYLNEGSWISKGDLLFIDQPTGTGFSVEQNKDEGKIDKNKFDEDLEDVTKHFMDFLENYFKIFPEDLTRKIILSGESYAGQYIPFFANAILNHNKFSKIDGDTYDLKALLIGNGWIDPNTQSLSYLPFAMEKK---LIDESNPNFKHLTNAHENCQNLINSASTDEAAHFSYQ--ECENILNLLLSYTRESSQKGTADCLNMYNFN-LK--DSYPS----------C----------------------------GMNWPKDISFVS…
			A.O.8 Model	--SRCSPAFIVKPNLPGATILDIQAQERHNFSAVSLGPGT--NEGG-RY--TISFCNITVTHTHAG---------WNDTIHTQVWLPLE--EWNGRFQALGGGGYATGFGETYLTYAVASGFASASTYGGLPVTNGKDSMPTDLSWALSSE---N--NVN--------W-FLLEDYASKATSDMAVIGQQVTQSYYKKPANYSYFAGCSGGGRQGLQMAQKYPD-L----------FDG-ILAVAPALNLQRFIPAGFWSSQVMNEINVYPLPC-EVEAFTKAAVEACDRLDG--V---------EDGIISDPDRCHVRAF---------DFVGKRYTCDGIQKSLSADSAKIIQAAWSGSHSVSEIDGWYGVNKDAALGTAYVSTKCSVNNT-CYSSG…
0.668	2.74	0.73	1wpxA	------------------------------K-IKDPKIL-GI--DPNV-TQYTGYLDVEDEDKHFFFWTFESRNDPAKDPVILW---LNGGPGCSSLTGLFFELGPSSIGPD-LKPIGNPYSWNSNATVIFLDQPVNVGFSYSGSSGVSNTVAAGKDVYNFLELFFDQFPEYVNKGQDFHIAGESYAGHYIPVFASEILSHKDRNFNLTSVLIGNGLTDPLTQYNYYEPMACGEGGEPSVLPSEECSAME-DSL--ERCLGLIESCYDSQSVWSCVPAT----IYCNNAQLAPYQRTGRNVYDIRKDCEG-------------G------------------------------NLCYPTLQDIDDYLNQDYVKEAVGAE--VDHYESCNFDINRNFLF…
			A.O.8 Model	SRCSPAFIVKPNLPGATILDIQAQERHNFSAVSLGPGTNEGGRYTISFCNITVTHTHA-GWNDTIHTQVWLPLEEWNGRFQALGGGGYATGFGETYLTYAVASGFASASTYGGLPVTNGKDSMPTDLSWALSSE-NN----VNWFLLEDYASKATSDMAVIGQQVTQSYYKKP--ANYSYFAGCSGGGRQGLQMAQKYPD---L--FD-GILAVAPALNLQRFIPAGFWSSQVMNEINVYPLPCEVEAFTKAAVEACDRLDGV----------------EDGIISDPDRCHVRAF--DFVGKRYTCDGIQKSLSADSAKIIQAAWSGSHSVSEIDGWYGVNKDAALGTAYVSTKCSVNNTCYSSGSDLFGNWLRYLVAKDPNLSISNMTQKEFFDALRS…
0.5005	4.56	0.62	3jyhA	-----------------------------------------D---P---GFQERFFQQRLDHFNFERFGNKTFPQRFLVSDRFWVRGEGPIFFYT--GN--E-GDVWAFANNSAFV------------A-ELAAERGALLVFAEHRYYGKSLPFGAQSTQRGHTELLTVEQALADFAELLRALRRDLGA-QDAPAIAFGGSYGGMLSAYLRMKYPHLVAGALAASAPVLAVAGLGDSNQFFRDVTADFEGQSPKCTQGVREA-FRQIKDLFLQGAYDTVRWEFGTCQPLSDEKD--------------------LTQLFMFARNAFTVLAMMDYPYPTDFLGPLPANPVKVGCDRLLSEAQRITGLRALAGLVYNASGSEHCYDIYRLYHSCADPT---…
			A.O.8 Model	SRCSPAFIVKPNLPGATILDIQAQERHNFSAVSLGPGTNEGGRYTISFCNITVTHTHAGW-----------NDTIHTQVWLPLEEWNGRFQALGGGGYATGFGETYLTYAVASGFASASTYGGLPVTNGKDSMPTD-LSWALSSE---NN-VNW--FLL----E--DYASKATSDMAVIGQQVTQSYYKKPANYSYFAGCSGGGRQGLQMAQKYPDLFDGILAVAPAL-NL-Q-RFIPAGFWSSQVMNEI-NV-YPLPCEV-EA------------------------------FTKAAVEACDRLDGVEDGIISDPDRCHVRAFD-FVGKRYTC-D----GIQ-----------------------KSLS-ADSAK-II--QA--AWSGSHSVSEIDG…
0.5004	5.62	0.67	2veoA	A--AL--PNPYDDPFYTTPSNIGTFAKGQ------------------VIQSRKV-PT--DIGNANNAASFQLQYRTTNTQNEAVADVATVWIPAKPASPPKIFSYQ--VYEDATALDCAPSYS--YLTGLDQPNKVTAVLDTPIIIGWALQQGYYVVSSDHEGFK--AAFIAGYEEGMAILDGIRALKNYQNLPSDSKVALEGYSGGAHATVWATSLADSYAPELNIVGASHGGTPVSAK-DT--F-------------------------------------------T---F--LNGGPF-------------AG-------FALAGVSGLSLAHPDMES--------FIEARLNAKGQQTLKQIRGRGFCLPQVVLTYPFLNVFSLVNDTN-----…
			A.O.8 Model	-SRCSPAFIVKP-----------------NLPGATILDIQAQERHNFSAVSLGPGTNEGGRYTISFCNITVTHTHAG----WNDTIHTQVWLPLEEWNGRFQALGGGGYATGFGETYLTYAVASGFASASTYGGLP-VTNG-KDSMPTD----LSWALSSENNVNWFLLEDYASKATSDMAVIGQQVTQSYYKKPANYSYFAG---CSGGGRQGLQMAQ-KYPDLFDGILAV-APALNLQRFIPAGFWSSQVMNEINVYPLPCEVEAFTKAAVEACDRLDGVEDGIISDPDRCHVRAFDFVGKRYTCDGIQKSLSADSAKIIQAAWSGSHS-----------VSEIDGWYGVNKDAAL-GTAY-VSTKC-SVNNTCYS----------------SGSDL…
0.4912	4.46	0.6	3n2zB	-----------------------------------------K---N----YSVLYFQQKVDHFGFNTVKTFNQRYLVADKYWKKNGGSILFYT-G-N-E--GDIIWFCNNTGFM------------W-DVAEELKAMLVFAEHRYYGESLPFGDNSFKDSRHLNFLTSEQALADFAELIKHLKRTIPGAENQPVIAIGGSYGGMLAAWFRMKYPHMVVGALAASAPIWQFEDLVPCGVFMKIVTTDFRKSGPHCSESIHRSW--DAINRLSNTGSGLQWLTGALHLCSPLTSQDIQ-----------------------HLKDWISETWVNLAMVDYPYASNFLQPLPAWPIKVVCQYLKNPNVSDSLLLQNIFQALNVYYNYSGQVKCLNISE----S…
			A.O.8 Model	SRCSPAFIVKPNLPGATILDIQAQERHNFSAVSLGPGTNEGGRYTISFCNITVTHTHAGW---------NDTIHTQVWLPLEEWNGRFQALGGGGYATGFGETYLTYAVASGFASASTYGGLPVTNGKDSMPTD-LSWALSSE-----NNVN---W-----FLLEDYASKATSDMAVIGQQVTQSYYKKPANYSYFAGCSGGGRQGLQMAQKYPDLFDGILAVAPALNLQ---RFIPAGFWSSQVMNEI-N--VYPLPCE--VEA-------------------------------FTKAAVEACDRLDGVEDGIISDPDRCHVRAFDFVG--KRYT--CD--GIQ---------------------------------KS--------LSADSAKIIQ…
0.4817	4.79	0.6	3g0iA	KAFAKFPSSASISPNPFTVSIPDEQLDDLKTLVRLSKIAPPTYESLQADGRFGITSEWLTTMREKWLSEFDWRPF------------------EARL--NS----FPQFTTEIE-GLTIHFAALFS--EREDAVPIAL---LHGW-PGSFVE-FYP-ILQLF---------REEYTPE-TLPFHLVVPSLPGYTFSSGPPLDKDFGLMDNARVVDQLMKDLG-----FGS-GYIIQGGDIGSFVGRLLGVGF-D-ACKAVHLNLCAMRAPPEGP-SIESLS-AAEKEGI----AR-----------------M-----------EKFMTD--G---L-------------A-----------YAMEH--S-----T-RPSTIGHVLSSSPIALLAWIGE…
			A.O.8 Model	---------------SRCSPAFI-VK-PNL-----------------------------------P---GATILDIQAQERHNFSAVSLGPGTNEGGRYTISFCNITVTHTHAGWNDTIHTQVWLPLEEWNGRFQALGGGGYATGFGETYLTYAVASGFASASTYGGLPVTNGKDS--MPTDLSWALSSENN----VNWFL-LEDYASKATSDMAVIGQQVTQSYYKKPANYSYFAGCSGGGRQGLQMAQKYPDLFDGILAVAPALNLQRF---IPA--G-FWSSQVMNEINVYPLPCEVEAFTKAAVEACDRLDGVEDGIISDPDRCHVRAFDFVGKRYTCDGIQKSLSADSAKIIQAAWSGSHS-VSEIDGWYGVNKDAALGT-AYV--ST--KCS-…
0.4786	4.56	0.59	3h2kA	PARGTLL-------------------------------TSNFLTSYT--RDAISAMLASGPEQAKCNVRVAEFTYATIGVEGEPATASGVLLIPGGERCSGPYPLLGW---GHPTEALRAQEQAKEI-----RDA-----KGDDPLVTRLASQGYVVVGSDYLGLGKSNYAYHPYLHSASEASATIDAMRAARSVLQHLKTPLSGKVMLSGYSQGGHTAMATQREIEAHLSKEFHLVASAPISGPYALEQTFLDSWSGSNAV-----G-------------------------------------EN--TFG------------I---------LLGSYAIVA-MQHTYKNIYLEPG-QVFQDPWAAKVEPLFP-GKQSLTDMFLNDTLPSIDKVKSYF…
			A.O.8 Model	-------SRCSPAFIVKPNLPGATILDIQAQERHNFSAVSLGPGTN-EGGRYTI-----------SFCNITVTHTHAG-----WNDTIHTQVWLPL-EEWNGRFQALGGGGYATGFGE--TYLTYAVASGFASASTYGGLPVTNG-KDSMPTD-LSWALSSE--NN-VNWFLLED-YASKATSDMAVIGQQVTQSYY---KKPANYSYFAGCSGGGRQGLQMAQKYP-DLF----DG-ILAVAPALNLQRFIPAGFWSSQVMNEINVYPLPCEVEAFTKAAVEACDRLDGVEDGIISDPDRCHVRAFDFVGKRYTCDGIQKSLSADSAKIIQAAWSGSHSV--SE------I-----DGWYGVNKDAALGTA--YVSTKCSVNNTC-------------…
0.4781	4.27	0.57	1k8qA	AFGKLHP--------------TNPEVT-MN-------------ISQMITYW--GY---PAEEYEVVTEDGYILGIDRIPYGRKNSENIGRRPVAFL---QHGL-LASATNWISN--LPNN---------SLAFILADAGYDVWLGNSRGNTWARRNLYYSPDSVEFWAFSFDEMAKYDLPATIDFILK-K-TGQD-KLHYVGHSQGTTIGFIAFSTNPKLAKRIKTFYALAPVATVK-YT--E--------------------------------------------------TL-----------------------------I---NKLMLVPSFLFKLIFGNK-IF-YPHHFFDQFLATEVCSRETVDLLCSNALFIICGFDTMNLNMSRLDVYLS…
			A.O.8 Model	-------SRCSPAFIVKPNLPGATIL-DI-QAQERHNFSAVSLGPGTNEGGRYTISFCNITVTHTHAGWNDTIHTQVWLPL--E-E-WNGRFQALGGGGYATGFGETYLTYAVASGFASASTYGGLPVTNGKDSMPTD-LSWALSSE--N---NVN----W---FLLEDYASKATSDM-AVIGQQVTQSYYKKPANYSYFAGCSGGGRQGLQMAQKYPDL-FDG--ILAVAPALNLQRFIPAGFWSSQVMNEINVYPLPCEVEAFTKAAVEACDRLDGVEDGIISDPDRCHVRAFDFVGKRYTCDGIQKSLSADSAKIIQAAWSGSHSVSEIDGWYGVNKDAALG-TA-YVSTK--C----------------S-VNN--------------TCYSSGS…
0.4746	3.72	0.55	3nwoA	---------------------------------------------------SSRTVPFG-DHETWVQVTTPENAQPHALPLIV---LHGGPGMAHNYVA--NIAA---------------LADETGRTVIHYDQVGCGNSTHLPDAPADFWTPQLFVDEFHAVCTALG-----IE--RYHVLGQSWGGMLGAEIAVR-QPSGLVSLAICNSPASMRLWSEAAGDLRAQLPA--ETRA-AL---D----------------RH-EAAGTITHPDYLQAAAEFYRRHVCRVVP------------------------------------------------TPQDFADSV--------------------AQMEAEPTVYHTMNGPNEFH-VVGTLGDWSV…
			A.O.8 Model	SRCSPAFIVKPNLPGATILDIQAQERHNFSAVSLGPGTNEGGRYTISFCNITVTHTHAGWNDTIHTQVWLPLEEWNGRFQALGGGGYATGFGETYLTYAVASGFASASTYGGLPVTNGKDSMPTD-LSWALSSE--N--NVNW--FLL-EDYASKATSDMAVIGQQVTQSYYKKPANYSYFAGCSGGGRQGLQMAQKYPDLFD-GILAVAPALNLQRFIPAGFWSSQVMNEINVYPLPCEVEAFTKAAVEACDRLDGVEDG-IISDPDR---CHVRAFDFVGKRY-TCDGIQKSLSADSAKIIQAAWSGSHSVSEIDGWYGVNKDAALGTAYVSTKCSVNNTCYSSG-SDLFGNWLRYLVAKDPNLSISNMT-QKEFFDALRS-----SNLEYSGMLGT…
TM-score is a recently proposed scale for measuring the structural similarity between two structures (see Zhang and Skolnick, Scoring function for automated assessment of protein structure template quality, Proteins, 2004 57: 702-710). The purpose of proposing TM-score is to solve the problem of RMSD which is sensitive to the local error. Because RMSD is an average distance of all residue pairs i…
Residue pairs that are structurally aligned by TM-align program are highlighted in color. Coloring scheme is based on the property of amino acids, where polar are brightly coloured while non-polar residues are colored in dark shade.
RMSDa is the RMSD between residues that are structurally aligned by TM-align.
Cov. represents the coverage of the alignment by TM-align and is equal to the number of structurally aligned residues divided by length of the model.

## Sheet: A.O.9
Threading templates used for multi template modeling of A.O.9 & their secondary structure alignments
PDB Hit	Iden.	Cov.	Norm. Z-score	Secondary Structure	CCCCCCCHHHCCCCCCCCCSSSSSCCSSSSSSSSSCCCCCCCCCCCCCCCCCCCSSSSSSSCCCCCCCCSSSSSSCCCCCCCCCCSSSSCCCCCCCCCCCCCCCCCHHHHHCCCSSSSCCCCCCCCCCCCCCCCCCCCCCCHHHHHHHHHHHHHHHHHHHHHHHHHHHCCCCCSSSSSCCCCCHHHHHHHHHHCHHHCCCHCCCCHHHHHHHHHHHHHHHHHHCCCCCCCCCHHHHHHHHHHHHHHCCCCCCCCCCSSCCHHHCCCCHHHHCCCCCCCCCCCCCCCCCHHHHHHHHHHHCCCCCCCCCSSCCCCCCCCCCCCCCCCCCCCCCCHHHHHHHHHCCCCCCCCCCCCHHHHHHHHHHHHHHCCCCCCCCCCCHHHHHHCCCCSSSSCCCCCC…
				A.O.9 Sequence	MNITSCSPAAIQSPTVFGAEILSLSASWVTNYTLNVPAGFNYNHGDVDVRNAQFCNITVTYTHPGYNDQITVETWLPPRTKWNGRLQATGGGGWQAGRFVLSQFFMSGAIGEGYAATTTDAGLGDAVGPSSWALQSPGNVDYVAFNNLGSRSLNDQAIIGKSLVNSFCGRAPDYAYWSGCSQGGRQGLMLAQRYPTAYDGIVASAPAQSWTKFVSALYYPLLMRQWHGVNPLACELDFLTTEAVAACDAKDGIVDGLISNLTACEYSPYTSVNKTFTCSALNKTMALSPGAALIADAAWSGPQTADGERLWYGVNPGADISQFGSVPGVNSSQSDMWFNLFVAKNASFDTIHMSPKVYEEFFHLGTQEYASTINAADPDLTAFRKAGGKLLTYHGVADE…
1ivyA	0.18	0.81	0.9		-----------------------------------APDQDEIQRLPGLAKQPSFRQYSGYLKSSG-SKHLHYWFVESQKDPENSPVVLWLNGGPGCS-------SLDGLLTEHGPFLVQPDGVTLEYNPYSWNLISPAGVDDKFYATNDTEVAQSNFEALQDFFRLFPEYKNNKLFLTGESYAGIYIPTLAVLVMQDLQGLAVGNGLSSYEQNDNSLVYFAYYHGLLG----NRLWSSLQTHCCNKCNFYDNKDLECVTNLQEVARIVGNSGLNIYNCAGGVPSHFRYEKDTVVVQDLGNIFTRLPLKRMWHQALLRSGDKVRMDPPCTNTTAASTYLNPYVRKALNIPEQLPQWDMCNFLVNLQYRRLYR--SMNSQYLKLLSSQKYQILLYNGDVDM…
2z3zA	0.19	0.57	1.55		IDIKGGKTKIFQSPTVPRKVTVTNIKGSHT--LL------EAK------AMPEIR--TGTIMAADGQTPLYYKLTMPLHFDPAKKYVYVYGGPHAQLVTKTWGGWDIYMAQKGYAVFTVDSR-GSANRGAAFEQVI--------HRRLGQTEMADQMCGVDFLKSQ-SWVDADRIGVHGWSYGGFMTTNLMLTHGDVFKVGVAGGPVIDWNRY-----------------------------------------------------AI-----------------------------MYG-------------------------------------ERYF--DAPQ-----ENPEGY--------DAANLLKRAGD--------LKGRLMLIHGAIDP…
1ivyA	0.18	0.81	1.32		-----------------------------------APDQDEIQRLPGLAKQPSFRQYSGYL--KSSGSKHLHYWFVESQKDPENSLWLNGGPGCSSLDGLLTEHGPFLVQPDGVTLEYNPYSESPAGVGFSYSDDKFYATN-------DTEVAQSNFEALQDFFRLFPEYKNNKLFLTGESYAGIYIPTLAVLVMQDLQGLAVGNGLSSYEQNDNSLVYFAYYHG----LLGNRLWSSLQTHCCSKCNFYDNKDLECVTNLQEVARIVGNSGLNIYPCAGGVPSHFRYEKDTVVVQDLGNIFTRLPLKRMWHQALLRSGDKVRMDPPCTNTTAASTYLNPYVRKALNIPEQLPQWDMCNFLVNLQ---YRRLYRSMNSQYLKLLSSQKQILLYNGDVDM…
2veoA	0.17	0.79	1.71		AALPNPYDDPFYTTPFAKGQVIQSRKVPTDIGNANNAASFQLQYRTTNTQNEAVADVATVWIPAKPASPPKIFSYQVYEDATALDYLTGLDQPNKVTAVLDTPIIIGWALQQGYYVVSSDHGFKAAFIA-------------------GYEEGMAILDGIRALKNYQNLPSDSKVALEGYSGGAHATVWATSLADSYAPEASHGGTPVSAKDTFTFL----------NGGPFAGFALAGVSGLSLAHPDMESFIEARL-----------------------------NAKGQQTLKQIRGRGFC------------------------------LPQVVLTYPFLNVFSLVNDTNLLNEAPIAGILKQETVVQAEASYTV---SVPKFPRFIWHAIPDE…
3h2kA	0.15	0.73	1.25		---------------PARGTLLTS--NFLTSYTRDAISAMLASGPEQAKCNVRVAEFTYATIVEGEPATASGVLLIPGGERCSGPGWGHPTEALRAQEQKGDDPLVTRLASQGYVVVGSDLGLGKSNYAYHPYLH----------SASEASATIDAMRAARSVLQHLKTPLSGKVMLSGYSQGGHTAMATQREIEAHLSASAPISGPYALEQTFLDSWSGSN--AVGENTFGILLGSYAIVAMQHTYKNIYLEPGQVFQD-------------PWAAKVEPLFPGKQSLTDMFLND-------------------------TLPSIDKVKSYFQPGFYSDFPSNPAN-------------PFRQDLARNNLLEWAPQ----------TPTLLCGSSNDA…
3dohA	0.14	0.54	1.44		IDGQKLSPDQFSVTIVFGPNFLNLDYIVSQLVPIFDVDGNEVEPFEKHLIIDDFL--AFTFKDPETGVEIPYRLFVP--KDVNPKVVFLHGAGERGTDNAVVWAQPRYQVVHPCFVLAPQCPPNSSWST--LFTDRENPFNPEKPLL-------AVIKIIRKLLDE-YNIDENRIYITGLSMGGYGTWTAIMEFPELFAAAIPICGGGDVSK----------------------------------------------------------V-------------------------------------------------------------------------------ERI--------------------------------KDIPIWVFHAEDDP…
1h2wA	0.11	0.54	1.75		---------------------------------------------------------------------------------------------------------------------------------------------------------------------------------------DASDYQTVQIFYPSKDGTKIPMFIVHKKGIKLDGSHPAFLYGYGGFNISI--TPNYSVSRLIFVRHMGGVLAVA-------NIRGGGEYGETWHKGGILANKQNCFDDFQCAAEYLIKEGYTSPKR---LTINGGSNGGLLVATCANQRPDLFGCVIAQVGVMDMLKFHKYTIGHAWTTDYGCSDSKQHFEWLIKNVKLPEADDISMLLLTADHDD…
3e3aA	0.11	0.52	0.97		-----------------------------------------------------------------------LYFQGAMDPEFRVAYDDNGTGGRGGAGRTWHPHQVPAFLAAGYRCITFDNGIGATENAEGF-------------------TTQTMVADTAALIETL---DIAPARVVGVSMGAFIAQELMVVAPELVSSAVLMATRGRLDRARQFFNKAEAELYDSGVQLPPTYDARARLLEN---------------------FSRKTLND---------------DVAVGDWIAMFS----------------------------MWPIKSTPGLRCQLDCAPQTNRL--------------------------PAYRNIA---APVLVIGFADDV…
3h2kA	0.15	0.73	0.89		---------------PARGTLLTS--NFLTSYTRDAISAMLASGPEQAKCNVRVAEFTYATIVEGEPATASGVLLIPGGERCSGPGWGHPTEALRAQEQAGDDPLVTRLASQGYVVVGSDLGLGKSNYAYHPYLH----------SASEASATIDAMRAARSVLQHLKTPLSGKVMLSGYSQGGHTAMATQREIEAHLSASAPISGPYALEQTFLDSWSGSN--AVGENTFGILLGSYAIVAMQHTYKNIYLEPGQVFQDP-----------WAAKVEPLFPGKQS--------LTDMFLN-------------------DTLPSIDKVKSYFQPGFYSDFPSNPAN-------------PFRQDLARN--NLLEWAPQ--------TPTLLCGSSNDA…
1z68A	0.18	0.6	1.51		ISIGSYPKKCVTCHLKERCYTASFSDYYALVCYPGIPISTLHDGRTNALKNIQLPKEEIKKEVD--EITLWYKMILP--PQFDKKLIQVYGGPCSQSVRSVAVWISYLASKEGMVIALVDGR-GTAFQGDKLLYAV--------YRKLGVYEVEDQITAVRKFIEMG-FIDEKRIAIWGWSYGGYVSSLALASGTGLFKCGIAVAPVSSWEYY-----------------------------------------------------ASV-----------------Y-------TER-F------------MG-------------------------------LPTK---DDNLEHY--------KNSTVMARAE-----Y--FRNVDYLLIHGTADD…
All the residues are colored in black; however, those residues in template which are identical to the residue in the query sequence are highlighted in color. Coloring scheme is based on the property of amino acids, where polar are brightly coloured while non-polar residues are colored in dark shade. (more about the colors used)
Iden. is the percentage sequence identity of the whole template chains with query sequence.
Cov. represents the coverage of the threading alignment and is equal to the number of aligned residues divided by the length of query protein.
Norm. Z-score is the normalized Z-score of the threading alignments. Alignment with a Normalized Z-score >1 mean a good alignment and vice versa.
10 proteins in PDB which are structurally closest to the A.O.9 model
TM-score	RMSDa	Cov.	PDB Hit	Structural alignment
0.7876	1.29	0.8	1ivyA	-----------------------------------APDQDEIQRLPGLAKQPSFRQYSGYLK--SSGSKHLHYWFVESQKDPENSPVVLWLNGGPGCSSLDGLLTEHGPFLVQPDGVTLEYNPYSWNLIANVLYLESPAGVGFSYSDDKFYAT-------NDTEVAQSNFEALQDFFRLFPEYKNNKLFLTGESYAGIYIPTLAVLVMQDPSMNLQGLAVGNGLSSYEQNDNSLVYFAYYHG--L--LGNRLWSSLQTHCCSQNKCNFYDNKDLECVTNLQEVARIVGNSGLNIYNLYAPCAGGVPSHFRYEKDTVVVQDLGNIFTRLPLKRMWHQALLRSGDKVRMDPPCTNTTAASTYLNNPYVRKALNIPEQLPQWDMCNFLVNLQY---RRLYRS…
			A.O.9 Model	MNITSCSPAAIQSPTVFGAEILSLSASWVTNYTLNVPAGFNYNHGDVDVRNAQFCNITVTYTHPGYNDQITVETWLPPRTKWNGRL-QATGGG--GWQAGRFVLSQFFMSGAIGEGYAATTTDAG-L----GDAVG-----PSSWALQSPGNVDYVAFNNLGSRSLNDQAIIGKSLVNSFCGRAPDYAYWSGCSQGGRQGLMLAQRYPTA---YD-GIVASAPAQSWTKFVSALYYPLLMRQWHGVNPLACELDFLTTEAVA--ACDAKDGIVDGLISNLTACEYSPYTSVNKTFT--CSA--LNKTMALSPGAALIADAAWSGPQTADGERLWYGVNPGADISQFGSVPGVNSSQSDMWFNL-FVAKNASFDTIHMSPKVYEEFFHLGTQEYASTINA…
0.6626	3.64	0.75	1ac5A	L----------------------------------PSSEEYKVAYELLPGLSEVPDPSNIPQMHAGHIPLRSEDADEQDSSDLEYFFWKFTNNDSNGNVDRPLIIWLNGGPGCSSMDGALVESGPFRVNSDGKLYLNEGSWISKGDLLFIDQPTGTGFSVEQNKDEGKIDKN-KF---DEDLEDVTKHFMDFLENYFKIFPEDLTRKIILSGESYAGQYIPFFANAILNHNKFSKIDGDTYDLKALLIGNGWIDPNTQSLSYLPFAMEKK-L---IDESNPNFKHLTNAHENCQNLINSASTDEAAHFSYQ--ECENILNLLLSYTRESSQKGTADCLNMYNFNLKDS-YPS---------C----------------------------GMNWPKDIS…
			A.O.9 Model	-MNITSCSPAAIQSPTVFGAEILSLSASWVTNYTLNVPAGFNYNH--GDVD-VR--N-AQFCNITVTYTHPG-------YNDQITVETWLPPRT--KWNGRL-QATGGG--GWQAGRFVLSQFFMSGAIGEGYAATTTDAGL----GDAVG-----PSSWAL-----QSPGNVDYVAFNNLGSRSLNDQAIIGKSLVNSFCGRAPDYAYWSGCSQGGRQGLMLAQRYPT-A---------Y-DG-IVASAPAQSWTKFVSALYYPLLMRQWHGVNPLACE-LDFLTTEAVAACDAKDG---I---------VDGLISNLTACEYSPYT-------SVNKTFT-CSALNKTMALSPGAALIADAAWSGPQTADGERLWYGVNPGADISQFGSVPGVN-SS…
0.654	2.91	0.72	1wpxA	------------------------------------K-IKDPKIL-GI--DPNVTQYTGYLDVE-DEDKHFFFWTFESRNDPAKDPVILWLNGGPGCSSLTGLFFELGPSSIGPDLKPIGNPYSWNSNATVIFLDQPVNVGFSYSGS-SG-V------SNTVAAGKDVYNFLELFFDQFPEYVNKGQDFHIAGESYAGHYIPVFASEILSHKDRNFNLTSVLIGNGLTDPLTQYNYYEPMACGEGGEPSVLPS-EECSAME-DSL-ERCLGLIESCYDSQSVWSCVPAT----IYCNNAQLAPYQRTGRNVYDIRKDCE------G----G------------------------------NLCYPTLQDIDDYLNQDYVKEAVGAE--VDHYESCNFD…
			A.O.9 Model	MNITSCSPAAIQSPTVFGAEILSLSASWVTNYTLNVPAGFNYNHGDVDVRNAQFCNITVTYTHPGYNDQITVETWLPPRTKWNGRL-QATGGG--GWQAGRFVLSQFFMSGAIGEGYAATTTDAGL----GDAVG-----PSSWALQSPGNVDYVAFNNLGSRSLNDQAIIGKSLVNSFCGRA--PDYAYWSGCSQGGRQGLMLAQRYPT---A--YD-GIVASAPAQSWTKFVSALYYPLLMRQ-WHGVNPLACELDFLTTEAVAACDAKDGI---------------VDGLISNLTACEYSPYTSVNKTFT-CSALNKTMALSPGAALIADAAWSGPQTADGERLWYGVNPGADISQFGSVPGVNSSQSDMWFNL-FVAKNASFDTIHMSPKVYEEF…
0.4963	4.61	0.61	3jyhA	-----------------------------------------------D---P--GFQERFFQQRLDHFNFERFGNKTFPQRFLVSDRFWVRGEGPIFFYTGNEGDVWAFANNSAFVAE---------LAAERGALLVFAEHRYYGKSLPFGAQSTQRGHTEL---L-TVEQALADFAELLRALRRDLGA-QDAPAIAFGGSYGGMLSAYLRMKYPHLVAGALAASAPVLAVAGLGDSNQFFRDVTADFEGQSPKCTQGVREAFRQIKDLFLQGAYDTVRWEFGTCQPLSDEKDL-------------------------TQLFMFARNAFTVLAMMDYPYPTDFLGPLPANPVKVGCDRLLSEAQRITGLRALAGLVYNASGSEHCYDIYRLYHSCADP…
			A.O.9 Model	MNITSCSPAAIQSPTVFGAEILSLSASWVTNYTLNVPAGFNYNHGDVDVRNAQFCNITVTYTHPGY---------NDQITVETWLPPRTKWNGRL-QATGGGGWQAGRFVLSQFFMSGAIGEGYAATTTDAG-L-GDAVG----PSSWALQS-PG---NVDYVAFNNLGSRSLNDQAIIGKSLVNSFCGRAPDYAYWSGCSQGGRQGLMLAQRYPTAYDGIVASAPAQSW---TKFVSALYYPLLMR-QWHGV-NPLACE----------------------------------LDFLTTEAVAACDAKDGIVDGLISNLTACEYSPYTSVNKTFTC----------S---A-------------------LNKTMALS---PG---A-ALIADAAWSG…
0.4847	5.26	0.64	2veoA	--------A-ALPNPYDDPFYTTPSNIGTFAKGQ-----------------------VIQSRKV-PT-DI-GNANNAASFQLQYRTTNTQNEAVADVATVWIPAKPASPPKIFSYQVYEDATALDCAPSYSYLTGLDQPNKVTAVLDTPIII---------GWALQQGYYVVSSDHEGF-----K-----AAFIAGYEEGMAILDGIRALKNYQNLPSDSKVALEGYSGGAHATVWATSLADSYAPELNIVGASHGGTPVSAKDTFT-F----------------------------------------------LNG--GP----F---------A---------GFALAGVSG-LSLAHPDMESFIEAR-----LNAKGQQTLKQIRGRGFCLPQVV…
			A.O.9 Model	MNITSCSPAAIQ----------------------SPTVFGAEILSLSASWVTNYTLNVPAGFNYNHGDVDVRNAQFCNITVTYTHPGY---NDQITVETWLPPRTKWN-GRLQATGGGGW------QA--G----------RFVLSQFFMSGAIGEGYAATTTDAG--L-GDAVGPSSWALQSPGNVDYVAFNNLGSRSLNDQAIIGKSLVNSFCGRAPDYAYWSGCSQGGRQGLMLAQRYPT--A-Y-D-GIVASAPAQSWTKFVSALYYPLLMRQWHGVNPLACELDFLTTEAVAACDAKDGIVDGLISNLTACEYSPYTSVNKTFTCSALNKTMALSPGAALIADAAWSG--PQ--------------TADGERLWYGVNPGADISQ--FGSVPGV…
0.4846	4.87	0.61	3n2zB	-----------------------------------------------K---N---YSVLYFQQKVDHFGFNTVKTFNQRYLVADKYWKKNGGSILFYTGNEGDIIWFCNNTGFM------------WDVAEELKAMLVFAEHRYYGESLPFGDNSFKDSRHLNFLTSEQALADFAELIKHLKRTIPGAENQPVIAIGGSYGGMLAAWFRMKYPHMVVGALAASAPIWQFEDLVPCGVFMKIVTTDFRKSGPHCSESIHRSWDAINRLSNTGSGLQWLTGALHLCSPLTSQDIQ-------------------------HLKDWISETWVNLAMVDYPYASNFLQPLPAWPIKVVCQYLKNPNVSDSLLLQNIFQALNVYYNYSGQVKCLNISE---SLG…
			A.O.9 Model	MNITSCSPAAIQSPTVFGAEILSLSASWVTNYTLNVPAGFNYNHGDVDVRNAQFCNITVTYTHPGY-------NDQITVETWLPPRTKWN-GRLQATGGGGWQAGRFVLSQFFMSGAIGEGYAATTTDAG----L-GDAVG----PSSWALQSPGN-VDYVAFNNLGSRSLNDQAIIGKSLVNSFCGRAPDYAYWSGCSQGGRQGLMLAQRYPTAYDGIVASAPAQSWT---KFVSALYYPLLMRQW-HG-VNPLACEL----------------------------------DFLTTEAVAACDAKDGIVDGLISNLTACEYSPYTSVNKTFT-------C-S----------------------------------ALN------KTMALSPGAALI…
0.4796	5.27	0.62	1nx9A	HDPLSVQTG-------SDIPASV----------------------------HMPT-D-QQRDYIKREVMVP--MRDGVKLYTVIVIPKNARNAPILLTRT-PYNAKGRANRVPNALTMREVL------PQGDDVFVEGGYIRVFQDIRGKYGSQ---GDYV----MTRPPHGPLNPTKTDETTDAWDTVDWLVHNVPES-NGRVGMTGSAYEGFTVVMALLDPHPALKVAAPESPMVDGWMGDDWFH------------------------------YG----------AF--RQ-GAFDYFVSQMTARGGG-------------NDIPR-RDADDYTNFLKAG--------------SAGSFATQAGLDQ----------------------------…
			A.O.9 Model	---------MNITSCSPAAIQSPTVFGAEILSLSASWVTNYTLNVPAGFNYNHGDVDVRNAQFCNITVTYTHPGYNDQITVETWLPPRTKWNGRLQATGGGGWQAGRFVLSQ----FFMSGAIGEGYAATTTDAGL-----GDAVG---PSSWALQSPGNVDYVAFNNLGS--------RSLNDQAIIGKSLVNSFCGRAPDYAYWSGCSQGGRQGLMLAQRYPTAYDGIVASAPAQSWTKFVSALYYPLLMRQWHGVNPLACELDFLTTEAVAACDAKDGIVDGLISNLTACEYSPYTS------------VNKTFTCSALNKTMALSPGA------------ALIADAAWSGPQTADGE-RLWYGVNPGADISQFGSVPGVNSSQSDMWFNLFVAKN…
0.4778	5.37	0.63	1lnsA	MRFNHFSIVDKNFDEQLAELDQLGFRWSVFWDEKKILKDFLIQSPSDMTALQATAELDVIEFLKSSIELDWEIFWNIALQLLDFVPNFDFEIGKAFEYAKNSNLPQIEAEMTTENIISAFYYLLCTRRKTGMILV----------------------EHWVSEGLLPLDNHYHFFNDKSLAT----------------FDSSLLEREVLWVESPVDSEQRGENDLIKIQIIRPK-STEKLPVVMTASPYHLGINDKANDLALHDMNVELEEKTSHEIHVEQKLPQKLSAKAKELPIVDKAPYRFTHGWTYSLNDYF---------LTRGFASIYVAGVGTRSS--DGFQT------SGDYQQIYSMTAVIDWLNGRARAYTSRKKTHEIKASWANGKVA…
			A.O.9 Model	---------------------------------------------------------------------------------------------------------------------------------------MNITSCSPAAIQSPTVFGAEILSLSAS---WVTNYT-----------LNVPAGFNYNHGDVDVRNAQFCNITVTYTHPGY------NDQITVETWLPPRTKWNGRLQATGGGGWQAG-----------------------------------------------------RFVLSQFFMSGAIGEGYAATTTDAGLGDAVGP--SSWALQSPGNVDYVAFNNLGSRSLNDQAIIGKSLVN-------------SFCGRAPDYAY…
0.4692	4.27	0.57	1k8qA	AFGKL----------------HPTNPEVTMN------------------IS--QMITYWGY--PAEEYEVV--TEDGYILGIDRIPYGRKNSENIGRRPVAFLQHGLLASATNWIS-----N--------LPNNSLAFILADAGYDVWLGNSRGNTWARRNLYYSPDSVEF-WAFSFDEMAKYDLPATIDFILK-K--TGQDKLHYVGHSQGTTIGFIAFSTNPKLAKRIKTFYALAPVATVK--Y--T---E----------------------------------------------TLI----N---------K-----------L-M------LVPSFLFKLIFGNK-IFYPHHFFDQFLATEVCSRETVDLLCSNALFIICGFDTMNLNMSRLD…
			A.O.9 Model	-----MNITSCSPAAIQSPTVFGAEIL----SLSASWVTNYTLNVPAGFNYNHGDVDVRNAQFCNITVTYTHPGYNDQITVETWLPPR--T-K-W-NGRLQATGGGGWQAGRFVLSQFFMSGAIGEGYAATTTDAGL---------GDAVG----PSS-WAL-QSPGNVDYVAFNNLGSRSLNDQAIIGKSLVNSFCGRAPDYAYWSGCSQGGRQGLMLAQ-R-YPTAYDG-IVASAPAQSWTKFVSALYYPLLMRQWHGVNPLACELDFLTTEAVAACDAKDGIVDGLISNLTACEYSPYTSVNKTFTCSALNKTMALSPGAALIADAAWSGPQTADGERLWYGVNPGADISQFGS--------------------V-PGV--------------NSS…
0.4663	3.83	0.55	1azwA	MR------------------------TLY-P------------------E---I-TPYQQGSLK--VDDRHTLYFEQCG---NPHGKPVVMLHGGPGGGCN-DK--MRR-------------FHDPAKYRIVLFDQRGSGRSTP--HADLVD----NT-TWDLVADIERLRTH-LG-----VD-RWQVFGGSWGSTLALAYAQTHPQQVTELVLRGIFLLRRFELE-WF------------------------------------------YQEGASRLF-PD--------AWEHYLN-----A-IPPVE----------RADLMSAFHRRLTSDDEATRLAAAKAWSVWEGATSFLHVDEDFVTGHED------------------AHFALAFARIEN…
			A.O.9 Model	--MNITSCSPAAIQSPTVFGAEILSLSASWVTNYTLNVPAGFNYNHGDVDVRNAQFCNITVTYTHPGYNDQITVETWLPPRTKWNGRLQATGGG-GWQAGRFVLSQFFMSGAIGEGYAATTTDAGL----GDAVG----PSSWALQSPGNVDYVAFNNLGSRSLNDQAIIGKSLVNSFCGRAPDYAYWSGCSQGGRQGLMLAQRYPTAYDGIVASAPAQSWTKFVSALYYPLLMRQWHGVNPLACELDFLTTEAVAACDAKDGIVDGLISNLTACEYSPYTSVNKTFTCSALNKTMALSPGAALIA----DAAWSGPQTADGERL-WYGVN--PGADI-SQ--FG--S--VPG---------VNSSQSDMWFNLFVAKNASFDTIHMSPKVYE-EFFHL…
TM-score is a recently proposed scale for measuring the structural similarity between two structures (see Zhang and Skolnick, Scoring function for automated assessment of protein structure template quality, Proteins, 2004 57: 702-710). The purpose of proposing TM-score is to solve the problem of RMSD which is sensitive to the local error. Because RMSD is an average distance of all residue pairs i…
Residue pairs that are structurally aligned by TM-align program are highlighted in color. Coloring scheme is based on the property of amino acids, where polar are brightly coloured while non-polar residues are colored in dark shade.
RMSDa is the RMSD between residues that are structurally aligned by TM-align.
Cov. represents the coverage of the alignment by TM-align and is equal to the number of structurally aligned residues divided by length of the model.

## Sheet: A.O.10
Threading templates used for multi template modeling of A.O.10 & their secondary structure alignments
PDB Hit	Iden.	Cov.	Norm. Z-score	Secondary Structure	CCCCCCCCHHHCCCCCCCCCSSSSSSSCCCCCSSCCCCCCCCCCCCCCCCCCSSSSSSSCCCCCCCCSSSSSSSSCCCCCCCCSSSSCCCHHCCCCCCCHHHHHHSSSSSCCCCCCCCCCCCCCCCCCCCCCCCHHHHHHHHHHHHHHHHHHHHHHHHHHHCCCCCCCCSSSSSCCCCCHHHHHHHHHHCHHHCCCHHHCCHHHHHHHHHHHHHHHHHHHCCCCCCCCHHHHHHHHHHHHHHCCCCCCCCCCCSCCHHHCCCCCCHHHCCCCCSSCCCCCCCCCCCCCCHHHHHHHHHHHCCCCCCCCCCCCCCCCHHHHHHHHHHHCCCCCCCCCSSCCCCCCCCCCCCCCCCCCCCCCCCCCCCCCCCHHHHHHHHHHCCCCCCCCCCCCCCHHHHH…
				A.O.10 Sequence	ASFTDVCTVSNVKAALPANGTLLGISMLPSAVTANPLYNQSAGMGSTTTYDYCNVTVAYTHTGKGDKVVIKYAFPKPSDYENRFYVAGGGGFSLSSDATGGLAYGAVGGATDAGYDAFDNSYDEVVLYGNGTINWDATYMFAYQALGEMTRIGKYITKGFYGQSSDSKVYTYYEGCSDGGREGMSQVQRWGEEYDGAITGAPAFRFAQQQVHHVFSSEVEQTLDYYPPPCELKKIVNATIAACDPLDGRTDGVVSRTDLCKLNFNLTSIIGEPYYCAAGTSTSLGFGFSNGKRSNVKRQAEGSTTSYQPAQNGTVTARGVAVAQAIYDGLHNSKGERAYLSWQIASELSDAETEYNSDTGKWELNIPSTGGEYVTKFIQLLNLDNLSDLNNVTYDTLVD…
1ivyA	0.16	0.75	0.88		---------------------------------APDQDEIQRLPGLAKQPSFRQYSGYL--KSSGSKHLHYWFVESQKDPENSVLWLNGG--PGCSSLDGLLTEHGPFLVQPDGVTLEYNPYSWNLIANVLYLESPAGVGFSYTNDTEVAQSNFEALQDFFRLFPEKNNKLFLTGESYAGIYIPTLAVLVMQDLQGLAVGNGLSSYEQNDNSLVYFAYYHGLLG--------NRLWSSLQTHCCSQN-----------KCNF------YDNKDLECVT---------NLQEVARIVGNSGLNIYNLYAPCAGGVPSHFRYEKDTVVVQDLGNI--------FTRLPLKRMWHQALLRSGDKVRMDPPCTNTTAASTYLNNPYVRKALNIPEQLPQWDMC…
2hu5A	0.2	0.51	1.46		GSVEDLLSDSSERVEAPQG-NHGRVVLVTSHTSLSPIVSLGEPLLEGGLPSIAGSLVWVESF---DGSRVPTYVLESGRAPTPGVLVHGGPFAEDSDSASLAAAGFHVVMPNYGSTGY---GEEWRLK--------IIGDPCGGELEDVSAAARWARESGL---ASE---LYIMGYSYGGYMTLCALTMKPGLFKAGVAGASVVDWEEMYEL----------SDA----A-FR-----------------------------NF----------------------------------------------------------IEQLTGG-----------------S-----------------------REIM---RS---------RSPINH-----…
3n0tA	0.15	0.73	1.23		------------------------------------------------DPGFQERFFQQRERFGNKTFPQRFLVSD-RFWVRGFFYTGNEAFANNSAFVAELAAALLVFAEHRYYGKSLPFGAQSTQRGHTELLT------VEQALADFAELLRALRRD-LGAQDAP---AIAFGGSYGGMLSAYLRMKYPHLVAGALASAPVLAVAGLGDSNQFFRDVTADFEGQSPTQGVREAFRQIKDLFLQ---------GAYDTVRWEFGT---------CQPLSDEKDLTQLFMFARNAFTVLAMMDYPYPTDFLGPLPANPVKVGCDRLLSEAQRITGLRALAGLVYNASGSEHCYDIYRLYHSCADPTGCGTGPDARAWDYQNNVTDMFPDLPFTDELRQR…
3a0oA	0.16	0.96	1.7		QTLLDEPR----PGSLTIGYE------PSEEAQPTENPPRFSWLPDIDDGARYVLRIS-TDPGFTDKKTLVFEDLAWNFFTPDLWDQKSATAHSNWSTV------RSFEISEALPKTPLPGRSARHAAAQTSLNSEQLSAFADAVHCGWAEFYEKSVEPWLERPVMPEPQPYPNNTRVATDASRKWLLAVAAWDTKGATSRAYNDEAGFRVVVALAWGYDWLYDHLSEDEVLLERTREVADHVIAHARIHVFPYDSDEAGEWLDYTVEFLATLYSPWAGTDGGWAEGPHYWMTGMAYLIEAANLIRSYIGYDLYQRPFFQNTGRFPLYTKAPGTRRANFGDDSTLGDLPGLKLGYNVRQFAGVTGNGHYQWYFDHIKADATGTEMAFYNYGWWDLNFDD…
3n2zB	0.15	0.73	1.09		-----------------------------------------------KNYSVLYFQQKVDHFGFNTVKTFNQRYLVADKYWKKLFYTGNECNNTGFMWDVAEELKAMLVFAEHRYYGESLPFGDNSFKDSRHLNFLT----SEQALADFAELIKHLKRTI---PGAENQPVIAIGGSYGGMLAAWFRMKYPHMVVGALAAS---------------APIWQFEDLVPCGVFMKIVTTDFRKSGPHCSESIHRSWDAINRLSNTGSGLQWLTGALHLCSPLTSQDIQHL-KDWISETWVNLAMVDYPYASNFLQPLPAWPIKVVCQYLKNPNVSDSLLLQNIFQALNVYYNYSGQVKCLNISESLGTLGWSYQACTEVVMPFCTNGVDDMFEPHSWNLKE…
2z3zA	0.2	0.49	1.89		KDLTPESGMHIFQSPTVPRK-VTVTN-IGKGSHTLLEAK--------AMPEI--RTGTIMAA--DGQTPLYYKLTMPLHFDPAIVYVYGGPHAQLVGDIYMAQKGYAVFTVDSR--GSANRGAAFEQV--------IHRRLGQTEMADQMCGVDFLKSQSWVDA-DR---IGVHGWSYGGFMTTNLMLTHGDVFKVGVAGGPVIDWNRY-----------------------------------------------------A--I------------------------------------------------MYG------ERYF-------------DAPQ------------E-----------------------------------NPEGY--…
1h2wA	0.1	0.46	1.38		--------------------------------------------------DASDYQTVQIFYPSKDGTKIPMFIVHKKGIKLPAFLYGYGGFNISI--TPNYSVSRLIFVRHMGGVLAVANIRGGGEYG-ETWHKGGILANKQNCFDDFQCAAEYLIKEGY-TSPKR---LTINGGSNGGLLVATCANQRPDLFGCVIAQVGVMDMLKFHKYTIGHAWTTDYGCSDSKQHFEWLIKYSPLHNVKLPEADHDDRVVPLHSLKFIATLQYIVGRSRKQNNPLLIHVDTKAGHGAGKPTAKVIEEVSDMFAFIARCLNIDWIP-------------------------------------------------------------------------------…
1ivyA	0.16	0.74	0.86		---------------------------------APDQDEIQRLPGLAKQPSFRQYSGYL--KSSGSKHLHYWFVESQKDPENSLWLNGGPGCSS----LDGLLTEHGPFLVQPDGVTLEYNPYSWNLIANVLLESPAGVGFSYTNDTEVAQSNFEALQDFFRLFPEKNNKLFLTGESYAGIYIPTLAVLVMQDLQGLAVGNGLSSYEQNDNSLVYFAYYHGLLG--------NRLWSSLQTHCCSQN-KCNFYDNKDLECVTNLQEVARI---------VGNSGLNIYN-------------LYAPCAGGVPSHFRYEKDTV---VVQDLGNIFTRLPLKRMWHQALLRSGDKVR----MDPPCTNTTAASTYLNPYVRKAIPEQLPQWDMCNFLVNLQ…
1ac5A	0.16	0.78	0.86		SSEEYKVAYELLPGLSEVPDPSNIPQMHAGHIPLRSED---ADEQDSSDLEYFFWKFTNNDSNGNVDRPLIIWLNGPGC-SGPFRVNSDGKLYLNGSWISKGDLLFIDQPTGTGFSVEQNKDEGKIDKNKFDED-----------LEDVTKHFMDFLENYFKIFPELTRKIILSGESYAGQYIPFFANAILNH---NKFS--------------------KIDGDTYD-----------LKALLIGNGWIDPNTQSLSY--LPFAMEKKLI-----------DESNPNFKHLTNAHENCQNLINSASTDEAAHFSYQECENILNLLLSYTRES-------SQKGTADCLNMYNFNLKDSYPSCGMNWPKDISFVSKFFSTPGVIDSLHLDSDKIDHWKE…
2z3zA	0.2	0.49	1.29		KDLTPESGMHRT-QLSPDGSAIIIFTVTNIKGSHTLLEA-K------AMPEI--RTGTIMAAD--GQTPLYYKLTMPLHFDPKYVYVGGPHAQLV-GGIYMAQKGYAVFTVDSGSAN---RGAAFEQ--------VIHRRLGQTEMADQMCGVDFLKSQSWVD-ADR---IGVHGWSYGGFMTTNLMLTHGDVFKVGVAGGPVIDWNR-------------------------------------------------------YAI------------------------------------------------M------YGERYF-------------DAPQ--E-N--------------------PEGYDA------------------------…
All the residues are colored in black; however, those residues in template which are identical to the residue in the query sequence are highlighted in color. Coloring scheme is based on the property of amino acids, where polar are brightly coloured while non-polar residues are colored in dark shade. (more about the colors used)
Iden. is the percentage sequence identity of the whole template chains with query sequence.
Cov. represents the coverage of the threading alignment and is equal to the number of aligned residues divided by the length of query protein.
Norm. Z-score is the normalized Z-score of the threading alignments. Alignment with a Normalized Z-score >1 mean a good alignment and vice versa.
10 proteins in PDB which are structurally closest to the A.O.10 model
TM-score	RMSDa	Cov.	PDB Hit	Structural alignment
0.7342	1.03	0.74	3jyhA	----------------------------------DPGFQERFFQQRLDHFNF--------ERFGNKTFPQRFLVSDRFWVRGEGPIFFYTGNEGDVWAFANNSAFVAELAAERGALLVFAEHRYYGKSLPFGAQSTQRGHTELL-T----VEQALADFAELLRALRRDL-GAQDA---PAIAFGGSYGGMLSAYLRMKYPHLVAGALAASAPVLAVAGLGDSNQFFRDVTADFEGQ-SPKCTQGVREAFRQIKDLFLQ---------------GAYDTVRWEFGTCQPLSDEKDLTQLFMFARNAFTVLAMMDYPYPTDFLGPLPANPVKVGCDRLLSEAQRITGLRALAGLVYNASGSEHCYDIYRLYHSCADPTGCGTGPDARAWDYQACTEINLTF…
			A.O.10 Model	ASFTDVCTVSNVKAALPANGTLLGISMLPSAVTANPLYNQSAGMGSTTTYDYCNVTVAYTHTGKGDKVVIKYAFPKPSDY---ENRFYVAGG-G---GFSLSSDATGGLAY--GAVGGATDAGYDAFDNSYDEVVLYGNGTINWDATYMFAYQALGEMTRIGKYITKGFYGQSSDSKVYTYYEGCSDGGREGMSQVQRWGEEYDGAITG-APAFRFAQQQVHHVFSSEVEQTLDYYPPPCELKKIVNATIAACDPLDGRTDGVVSRTDLCKLNFNLTSIIGEPYYCAAGTSTSLGFGFSNGKRSNVKRQAEGSTTSYQPAQNGTVTARGVAVAQAIYDGLHNSKGERAYLSWQIASELSDAETEYNSDTGKWELNIPSTGGEYVTKFIQLL-----NLD…
0.6834	2.05	0.72	3n2zB	----------------------------------K-NYSVLYFQQKVDHFGF---------NTV-KTFNQRYLVADKYWKKNGGSILFYTGNEGDIIWFCNNTGFMWDVAEELKAMLVFAEHRYYGESLPFGDNSFKDSRHLNFL-T----SEQALADFAELIKHLKRTIPGAENQ---PVIAIGGSYGGMLAAWFRMKYPHMVVGALAASAPIWQFEDLVPCGVFMKIVTTDFRKSGP-HCSESIHRSWDAINRLSNT--------------GSGLQWLTGALHLCSPLTS-QDIQHLKDWISETWVNLAMVDYPYASNFLQPLPAWPIKVVCQYLKNPNVSDSLLLQNIFQALNVYYNYSGQVKCLNISE-------------SLGTLGWSYQACTE…
			A.O.10 Model	ASFTDVCTVSNVKAALPANGTLLGISMLPSAVTANPLYNQSAGMGSTTTYDYCNVTVAYTHTGKGDKVVIKYAFPKPSDY---ENRFYVAGG-G---GFSLSSDATGGLAY--GAVGGATDAGYDAFDNSYDEVVLYGN-GTINWDATYMFAYQALGEMTRIGKYITKGFYGQSSDSKVYTYYEGCSDGGREGMSQVQRWGEEYDGAITG-APAFRFAQQQVHHVFSSEVEQTLDYYPPPCELKKIVNATIAACDPLDGRTDGVVSRTDLCKLNFNLTSIIGEPYYCAAGTSTSLGFGFSNGKRSNVKRQAEGSTTSYQPAQNGTVTARGVAVAQAIYDG-L---HNSKGERAYLSWQIASELSDAETEYNSDTGKWELNIPSTGGEYVTKFIQLL---…
0.4414	5.73	0.58	1nx9A	HDPLSVQTGSDIPA-------SVHMPT--DQQR-----------DYIKREVMVPM-------R-D--------G-VKLYTVIVIPKNARNAPILLTRTPYNAKGRANRVPNALTMREVLPQGDDVFVEGGYIRVFQDIRGKY-GSQ-----------GDYVMTRPPHGPLNPTKTDETTDAWDTVDWLVHNVPE-SNG---RVGMTGSAYEGFTVVMALLDPHPALKVAAPESPMVDG-WMGDDWFHYGAFR----------------------------------------------------------------------Q---G--A---------------------------------------------------------------FDYFV-…
			A.O.10 Model	--------ASFTD-VCTVSNVKAALPANGTLLGISMLPSAVTANPLYNQSAGMGSTTTYDYCNVTVAYTHTGKGDKVVIKYAFPK-PSDYENRFYVAGGG---GFS-L----------SSDATGGLA-YGAVGGATDAGYDAFDNSYDEVVLYGNGTINWDATYMFA-------YQALGEMTRIGKYITKGFYGQSSDSKVYTYYEGCSDGGREGMSQVQRWGEEYDGAITGAPAFRFAQQQV-HHVFSSEVEQTLDYYPPPCELKKIVNATIAACDPLDGRTDGVVSRTDLCKLNFNLTSIIGEPYYCAAGTSTSLGFGFSNGKRSNVKRQAEGSTTSYQPAQNGTVTARGVAVAQAIYDGLHNSKGERAYLSWQIASELSDAETEYNSDTGKWELNI…
0.44	5.11	0.55	1ivyA	APDQD-----------------EIQRLPGLAKQ-------PSFRQYSGYLKSSG-------------------SKHLHYWFVESQKDPENSPVVLWLNGGPGCSSLDGLLTEHGPFLVQPDGVTLEYNPYSWNLIANVLYLESPAGVGFSYSDD-KFY----A--TNDT--EVAQSNFEALQDFFRLFP--E--YKN--NKLFLTGESYAGIYIPTLAVLVMQDPSMNLQGLAVGNGLSSY--EQNDNSLVYFAYYH-G------LLGNRLWSSLQTHCCSQNKCNFYDNKD----------------LECV--------------------------TN---LQEVARIVGNSGLNIYNL-------------YA--PC--A------------GGVP…
			A.O.10 Model	-----ASFTDVCTVSNVKAALPANGTLLGIS--MLPSAVTANPLYNQSAGMGSTTTYDYCNVTVAYTHTGKGDKVVIKYAFPKPSD-Y--ENRFYVAGG---GG--F-SLSSDAT--------------GGLAYGAVGGATDAGY-DAFDNSYDEVVLYGNGTINWDATYMFAYQALGEMTRIGKYITKGFYGQSSDSKVYTYYEGCSDGGREGMSQVQRWG--E-E-YDGAITGAPAFRFAQQQVHHVFSSEVEQTLDYYPPPCELKKIVN--------------------ATIAACDPLDGRTDGVVS--RTDLCKLNFNLTSIIGEPYYCAAGTST-SLGFGFSNGKRSNVKRQAEGSTTSYQPAQNGTVTARGVAVAQAIYDGLHNSKGERAYLS…
0.4373	5.51	0.57	1ac5A	LPSSEEYK------------V--AYEL-LPGLSEVPDPS-------NIPQMHAGHIPLR-S--EDAD------EQDSSDLEYFFWKFTNNDSNGNVDRPLIIWLNGGPGCSSMDGALVESGPFRVNSDGKLYLNEGSWISKGDLLFIDQPTGTGFSVEQNKDEGKIDKNKF--DE-DLEDVTKHFMDFLENYFKIFP--E--DLT--RKIILSGESYAGQYIPFFANAILNHNKFSKIDGDTYDLKALLIGNGWIDP---NTQSLSYLPFAM--EK---K-LIDESNP-NFK-HLT--------NAHENCQNLINSASTDEAAHFSYQECEN--------------------------------ILNLLLSYTRESSQKGTADCLNMY-N---------…
			A.O.10 Model	--------ASFTDVCTVSNVKAALPANGTLLGISM----LPSAVTANPLYNQSAGMGSTTTYDYCNVTVAYTHTGKGDKVVIKYAFPKPSDY--E--NRFYVAGG----G---GFSLSSDAT-------------GGLAYGAVGGATDAGY-DAFDNSYD--EVVLYGNGTINWDATYMFAYQALGEMTRIGKYITKGFYGQSSDSKVYTYYEGCSDGGREGMSQVQRWG-----------EEYDGAITGA-PAFRFAQQQVHHVFSSEVEQTLDYYPPPCELKKIVNATIAAC--DPLDGRTDGV--------------------------VSRTDLCKLNFNLTSIIGEPYYCAAGTSTSLGFGFSNGKRSN--------VKRQAEGSTTSYQPAQN…
0.4316	3.85	0.5	3nwoA	--------------------------------------SSRTVPFG--------------------DHETWVQVTTPENAQPHALPLIVLHGGPGMAHNYVANIAALADETGRTVIHYDQVGCGNSTH----LP--DAPADFWT----PQLFVDEFHAVCTALG---I----E---RYHVLGQSWGGMLGAEIAVRQPSGLVSLAICNSPASM-R-LWSEAAGDLRAQ--L-------PAETRA-ALDRH---------EA---------------------------AG-TITHPDYLQAAAEFYRRHVCRVVPTPQDFADS-----------------------------V--------------A---------QMEAE-PTVYHTMNGPNEF---…
			A.O.10 Model	ASFTDVCTVSNVKAALPANGTLLGISMLPSAVTANPLYNQSAGMGSTTTYDYCNVTVAYTHTGKGDKVVIKYAFPKPS-DY--ENRFYVAGG---GGFSLSSDATGGLA-YGAVGGATDAGYDAFDNSYDEVVLYGNGTINWDATYMFAYQALGEMTRIGKYITKGFYGQSSDSKVYTYYEGCSDGGREGMSQVQRWGEEYDGAITGAPAFRFAQQQVHHVFSSEVEQTLDYYPPPCELKKIVNATIAACDPLDGRTDGVVSRTDLCKLNFNLTSIIGEPYYCAAGTSTSLGFGF-SNGKRSNVKRQA-EGSTTSYQPAQNG-TVTARGVAVAQAIYDGLHNSKGERAYLSWQIASELSDAETEYNSDTGKWELNIPSTGGEYVTKFIQLLNLDNLSDL…
0.431	6.05	0.58	1mpxA	TSPTPDITG----KP-FVAADA----SN-----------DYIKREVI-P--------R-D--------G-VKLHTVIVLPKGAKNAPIVLTRTPYDASGRTERLASPHKDLLSAGDDVFVEGGYIRVFQDVRGKY-GSE-----------GDYVTRPLRGPLNPSEVDHATDAWDTIDWLVKNVSE-SNG---KVG-IGSSYEGFTVV-ALTNPHPALKVAVPESPIDGWGDDWFNYGAFRQ-----------------------------------------------------------------------------V--N---------------------------------------------------------------FDYFT-GQLSKRG…
			A.O.10 Model	---ASFTD-VCTVSNVKAALPANGTLLGISMLPSAVTANPLYNQSAGMGSTTTYDYCNVTVAYTHTGKGDKVVIKYAFPK-PSDYENRFYVAGGG---GFS-L--------SSDATGGLA-YGAVGGATDAGYDAFDNSYDEVVLYGNGTINWDATYMF---A---YQALGEMTRIGKYITKGFYGQSSDSKVYTYYEGCSDGGREGMSQVQRWGEEYDGAITGAPAFR--FAQQQVHHVFSSEVEQTLDYYPPPCELKKIVNATIAACDPLDGRTDGVVSRTDLCKLNFNLTSIIGEPYYCAAGTSTSLGFGFSNGKRSNVKRQAEGSTTSYQPAQNGTVTARGVAVAQAIYDGLHNSKGERAYLSWQIASELSDAETEYNSDTGKWELNIPSTGGEY…
0.4302	4.72	0.53	1wpxA	KI-----------------KDPKILGI-------DPNVTQYTGYLDVE------------------DEDKHFFFWTFESRNDPAKDPVILWLNGGPGCSSLTGLFFELGPSSIGPDLKPIGNPYSWNSNATVIFLDQPVNVGFSYSG--------S-SGVS---N-TVAAGKDVYNFLELFFDQFPE-YVNKGQDFHIAGESYAGHYIPVFASEILSHKDRNFNLTSVLIGNGLTDP---LTQYNYYEPMACGEGGEP--S-VLPSEECS-AMEDSLERCLGLIESCYDSQSVWSCVPATIYCN-----------------------------------------------NA-QLAPYQRTGRNVYDI-------------RK---D-----------…
			A.O.10 Model	--ASFTDVCTVSNVKAALPANGTLLGISMLPSAVTANPLYNQSAGMGSTTTYDYCNVTVAYTHTGKGDKVVIKYAFPKPS-DY--ENRFYVAGG---G---GFSLSSDAT-------------GGLAYGAVGGATDAGY-DAFDNSYDEVVLYGNGTINWDATYMFAYQALGEMTRIGKYITKGFYGQSSDSKVYTYYEGCSDGGREGMSQVQRWG------EEYDGAITG-APAFRFAQQQVHHVFSSEVEQTLDYYPPPCELKKIVN-AT--------------------------------IAACDPLDGRTDGVVSRTDLCKLNFNLTSIIGEPYYCAAGTSTSLGFG-FSNGKRSNVKRQAEGSTTSYQPAQNGTVTARGVAVAQAIYDGLHNS…
0.4283	5.37	0.55	3iiiA	QHLLGNPKLT--------VTHVN-EVKAGINHIVVD-S--VQYGNQEIEKDGTVER-D------------------GEKLYINIFRPNKDGKFPVVSADTYGKDNKPKNGALWPTLGTIPTSSFTPEESPDPGFWVPNDYVVVKVALRGSDK-SK----G-----V--LS---PWSKREAEDYYEVIEWAANQSWS--NG---NIGTNGVSYLAVTQWWVASLNPPHLKAIPWEGLNDYREVAFHGGIPD--------------------------------------------------------------------------T---G--F-----------------------------------------------------------------YR…
			A.O.10 Model	----------ASFTDVCTVSNVKAALPANGTLLGISMLPSAVTANPLYNQSAGMGSTTTYDYCNVTVAYTHTGKGDKVVIKYAFPKPSD-YENRFYVAGGGGF---------------------SLS-SDATGGLA-YGAVGGATDAGYDAFDNSYDEVVLYGNGTINWDATYMFAYQALGEMTRIGKYITKGFYGQSSDSKVYTYYEGCSDGGREGMSQVQRWGEEYDGAITGAPAF-RFAQQQVHHVFSSEVEQTLDYYPPPCELKKIVNATIAACDPLDGRTDGVVSRTDLCKLNFNLTSIIGEPYYCAAGTSTSLGFGFSNGKRSNVKRQAEGSTTSYQPAQNGTVTARGVAVAQAIYDGLHNSKGERAYLSWQIASELSDAETEYNSDTGKWEL…
0.426	5.41	0.55	1lnsA	LDNHYHFFNDKSLATFD---------------------------------SSLLEREVLWVES--P------VDSEQRGE---NDLIKIQIIRPKSTEKLPVVMTASPYHLGINDKANDLALHDMNVELEEKTSHEIHVEQKLPQKLSAKAKELPIVDKAPYRFTHGWTYSLNDYFLTRGFASIYVAGVGTRSS-D----G-----F--QTSGDYQQIYSMTAVIDWLNGRARAYTSRKKTHEIKASW-ANG---KVAMTGKSYLGTMAYGAATTGVEGLELILAEAGISSWYNYYRENGLVRSPGG------------------------------------------------------------------------FPG--E--------------…
			A.O.10 Model	-----------------ASFTDVCTVSNVKAALPANGTLLGISMLPSAVTANPLYNQSAGMGSTTTYDYCNVTVAYTHTGKGDKVVIKYAFPKPSD--YENRFYVAGGGGF-------------------------------------------------------SLSSDATGGLAYG-AVGGATDAGYDAFDNSYDEVVLYGNGTINWDATYMFAYQALGEMTRIGKYIT-----------KGFYGQSSDSKVYTYYEGCSDGGREGMSQVQRWGEEYDGAITGAPAFRFAQ--QQVHHVFSSEVEQTLDYYPPPCELKKIVNATIAACDPLDGRTDGVVSRTDLCKLNFNLTSIIGEPYYCAAGTSTSLGFGFSNGKRSNVKRQAEGSTTSYQPAQ…
TM-score is a recently proposed scale for measuring the structural similarity between two structures (see Zhang and Skolnick, Scoring function for automated assessment of protein structure template quality, Proteins, 2004 57: 702-710). The purpose of proposing TM-score is to solve the problem of RMSD which is sensitive to the local error. Because RMSD is an average distance of all residue pairs i…
Residue pairs that are structurally aligned by TM-align program are highlighted in color. Coloring scheme is based on the property of amino acids, where polar are brightly coloured while non-polar residues are colored in dark shade.
RMSDa is the RMSD between residues that are structurally aligned by TM-align.
Cov. represents the coverage of the alignment by TM-align and is equal to the number of structurally aligned residues divided by length of the model.

[truncated: 3 more sheets: A.O.11, A.O.12, A.O.13]
