# Supplementary material for: Common and Distant Structural Characteristics of Feruloyl Esterase Families from Aspergillus oryzae
Source: PLoS One. 2012 Jun 22;7(6):e39473. doi: 10.1371/journal.pone.0039473 (PMC3382194; doi:10.1371/journal.pone.0039473)
Supplement: Supporting Information S3 — 3D structural alignment for FEF 4 members of A. oryzae feruloylome. (XLSX) [file pone.0039473.s009.xlsx]

## Sheet: Supporting Information S3
	3D structural alignment for FEF 4 members of A. oryzae feruloylome. The red background indicates that matched residues have same residue name, cyan background is used for other matched residues. Unmatched residues are indicated by black background. The letters H and S represent helix and β-strands respectively.												Rotation-translation matrices of best superposition
	A.O.1			A.O.2			A.O.3			A.O.11			A.O.1	0.992	-0.091	0.086	×	X	+	0.731
											SER 1			0.100	0.990	-0.098		Y		0.973
											GLN 2			-0.077	0.106	0.991		Z		-4.311
											ASP 3
										H	THR 4		A.O.2	1.000	0.005	-0.009	×	X	+	0.284
										H	PHE 5			-0.005	1.000	0.011		Y		-0.415
										H	GLN 6			0.009	-0.011	1.000		Z		0.080
										H	GLY 7
										H	LYS 8		A.O.3	-0.951	-0.015	0.309	×	X	+	113.285
										H	CYS 9			0.268	-0.539	0.799		Y		27.518
										H	THR 10			0.154	0.842	0.516		Z		-31.956
										H	GLY 11
										H	PHE 12		A.O.11	-0.982	-0.002	0.186	×	X	+	120.743
										H	ALA 13			0.166	-0.469	0.868		Y		32.222
										H	ASP 14			0.085	0.883	0.461		Z		-25.053
										H	LYS 15
											ILE 16
											ASN 17
											LEU 18		3D structural alignment of FEF 4 members shown in ribbon structures
								VAL 1			PRO 19
								GLY 2			ASN 20
							H	THR 3			VAL 21
							H	ASP 4			ARG 22
							H	PHE 5			VAL 23
							H	PRO 6			ASN 24
							H	ALA 7			PHE 25
							H	SER 8			VAL 26
							H	CYS 9			ASN 27
					ALA 1		H	GLN 10		H	TYR 28
					SER 2		H	ALA 11		H	VAL 29
					LEU 3		H	PHE 12		H	PRO 30
		MET 1	|||		SER 4	|||		SER 13	|||	H	GLY 31
					ASP 5			PRO 14		H	GLY 32
					VAL 6			ASP 15			THR 33
					CYS 7			THR 16			ASN 34
					THR 8			ARG 17			LEU 35
					ASN 9			ALA 18			SER 36
					SER 10			ALA 19			LEU 37
				H	HIS 11			ASN 20			PRO 38
				H	VAL 12			ALA 21			ASP 39		A.O.1		A.O.2			A.O.3			A.O.11
				H	LYS 13			HIS 22			ASN 40		Structurally non-aligned regions are depicted in grey colour
				H	SER 14		S	ARG 23			PRO 41
				H	ALA 15		S	GLU 24			THR 42
				H	LEU 16		S	PHE 25			SER 43
					PRO 17		S	THR 26			CYS 44
					SER 18		S	GLU 27
					ILE 19		S	TYR 28
					ASP 20		S	VAL 29
					LEU 21		S	PRO 30
					ILE 22		S	ALA 31
					ASN 23		S	GLY 32
					GLY 24			THR 33
					LEU 25			ASN 34
					VAL 26			LEU 35
					ILE 27		H	SER 36
					ASP 28		H	LEU 37
					PRO 29		H	PRO 38
					SER 30		H	TYR 39
					SER 31		H	ASN 40
					ILE 32		H	ASP 41
					THR 33			ALA 42
					THR 34
					ASN 35
					ALA 36
					VAL 37
					TYR 38
					ASN 39
					ALA 40
					SER 41
					THR 42
					PRO 43
					GLY 44
					GLY 45
					ASP 46			THR 43
					TYR 47			CYS 44
					PHE 48			ALA 45
					PRO 49			ARG 46
					ALA 50			PRO 47
					ALA 51			ASN 48
					SER 52			GLN 49
					ALA 53			VAL 50
					TYR 54		S	VAL 51
					ASP 55		S	THR 52
					PHE 56		S	VAL 53
					CYS 57		S	ASP 54
					ASN 58		S	LEU 55
				S	VAL 59		S	CYS 56
				S	THR 60		S	ARG 57
				S	LEU 61		S	VAL 58
				S	THR 62		S	ALA 59
					TYR 63		S	LEU 60			GLY 45
					ALA 64		S	TYR 61			THR 46
					HIS 65			VAL 62			THR 47
					PRO 66			GLU 63			SER 48
					GLY 67			THR 64			GLN 49
					ARG 68			SER 65			VAL 50
					ASN 69			ASN 66			VAL 51
					ASP 70		S	ARG 67			SER 52
					ARG 71		S	SER 68			GLU 53
					VAL 72		S	SER 69			ASP 54
					HIS 73		S	VAL 70			VAL 55
				S	LEU 74		S	THR 71			CYS 56
		SER 2	|||	S	LYS 75	|||	S	THR 72	|||	S	ARG 57
		TRP 3	|||	S	LEU 76	|||	S	GLU 73	|||	S	ILE 58
		THR 4	|||	S	TRP 77	|||	S	ILE 74	|||	S	ALA 59
		GLU 5
		PRO 6	|||		MET 78	|||	S	TRP 75	|||		MET 60
					PRO 79		S	LEU 76			ALA 61
					ALA 80		S	PRO 77			VAL 62
					PRO 81			ARG 78			ALA 63
					ASP 82			ASN 79			THR 64
				H	GLN 83			TRP 80			SER 65
				H	PHE 84			THR 81			ASN 66
								GLY 82			SER 67
											SER 68
				H	GLN 85			ARG 83			GLU 69
				H	ASN 86			PHE 84			ILE 70
				H	ARG 87			LEU 85			THR 71
					TRP 88		S	GLY 86			LEU 72
					LEU 89		S	THR 87			GLU 73
					SER 90		S	GLY 88			ALA 74
		ILE 7	|||		THR 91	|||		ASN 89	|||		TRP 75
		THR 8	|||		GLY 92	|||		GLY 90	|||		LEU 76
		GLU 9	|||		GLY 93	|||		GLY 91	|||		PRO 77
		ASN 10			GLY 94			ILE 92			GLN 78
		ASN 11
		SER 12
		SER 13			GLY 95						ASN 79
		LEU 14	|||		PHE 96	|||		ASP 93	|||		TYR 80
		PRO 15			ALA 97						THR 81
		GLY 16			ILE 98						GLY 82
					ASN 99						ARG 83
					HIS 100
					ASP 101
					GLU 102						PHE 84
					GLN 103						LEU 85
		GLY 17			GLN 104					H	SER 86
		ASN 18	|||		LEU 105	|||		GLY 94	|||	H	THR 87
				H	PRO 106			CYS 95		H	GLY 88
				H	GLY 107
				H	GLY 108
				H	VAL 109
		GLU 19	|||	H	GLN 110	|||		ILE 96	|||	H	ASN 89
								LYS 97
		LEU 20	|||	H	TYR 111	|||	H	TYR 98	|||	H	GLY 90
										H	GLY 91
										H	LEU 92
										H	SER 93
										H	GLY 94
											CYS 95
											ILE 96
											GLN 97
											TYR 98
		GLY 21	|||		GLY 112	|||	H	GLU 99	|||	H	TYR 99
		ALA 22	|||		ALA 113	|||	H	ASP 100	|||	H	ASP 100
		VAL 23	|||		ALA 114	|||	H	LEU 101	|||	H	LEU 101
		ALA 24	|||		ALA 115	|||	H	ALA 102	|||	H	ALA 102
		GLY 25		S	GLY 116		H	TYR 103
		THR 26		S	ILE 117
		THR 27		S	THR 118
		HIS 28			ASP 119
		GLY 29			GLY 120
		GLY 30			GLY 121
		PHE 31			PHE 122
		GLY 32			GLY 123
		GLY 33			SER 124
		PHE 34		S	PHE 125
		ASP 35		S	TYR 126
		VAL 36		S	THR 127
		SER 37			GLN 128
		SER 38			PHE 129
		TRP 39			ASP 130
	H	GLU 40		H	GLN 131
	H	VAL 41	|||	H	VAL 132	|||	H	GLY 104	|||	H	TYR 103
										H	THR 104
	H	TRP 42	|||	H	PHE 133	|||	H	ALA 105	|||	H	SER 105
							H	ALA 106
	H	LEU 43	|||	H	LEU 134	|||	H	ASN 107	|||	H	GLY 106
	H	ASN 44	|||	H	LEU 135	|||		GLY 108	|||		LEU 107
											GLY 108
	H	GLY 45	|||		ALA 136	|||		PHE 109	|||		PHE 109
		ASP 46
		GLY 47	|||		ASN 137	|||	S	ALA 110	|||		ALA 110
		GLU 48			GLY 138
		VAL 49	|||		THR 139	|||	S	VAL 111	|||	S	THR 111
							S	VAL 112		S	VAL 112
		ASN 50	|||		ILE 140	|||	S	GLY 113	|||	S	GLY 113
	H	TRP 51			ASN 141						ALA 114
	H	ASP 52	|||	H	TYR 142	|||		SER 114	|||		ASN 115
	H	ILE 53	|||	H	GLU 143	|||		ASN 115	|||		SER 116
	H	VAL 54	|||	H	ALA 144	|||		ASN 116	|||		GLY 117
	H	HIS 55		H	LEU 145			GLY 117
	H	MET 56	|||	H	TYR 146	|||		HIS 118	|||		HIS 118
	H	PHE 57	|||	H	MET 147	|||		ASN 119	|||		ASN 119
	H	GLY 58	|||	H	PHE 148	|||		GLY 120	|||		GLY 120
								THR 121			THR 121
								THR 122			SER 122
								ALA 123			GLY 123
								ALA 124			GLU 124
								SER 125			PRO 125
	H	TYR 59	|||	H	GLY 149	|||		PHE 126	|||		PHE 126
								TYR 127			TYR 127
								GLN 128			HIS 128
								ASN 129			HIS 129
		LYS 60	|||		TYR 150	|||		SER 130	|||		PRO 130
								ASP 131			GLU 131
								VAL 132			VAL 132
		ALA 61	|||	H	GLN 151	|||	H	LEU 133	|||		LEU 133
	H	ILE 62	|||	H	ALA 152	|||	H	ALA 134	|||		GLU 134
				H	HIS 153
	H	ASN 63	|||	H	HIS 154	|||	H	ASP 135	|||	H	ASP 135
	H	GLU 64	|||	H	GLU 155	|||	H	PHE 136	|||	H	PHE 136
	H	MET 65	|||	H	LEU 156	|||	H	ALA 137	|||	H	VAL 137
	H	SER 66	|||	H	SER 157	|||	H	TRP 138	|||	H	HIS 138
	H	GLN 67	|||	H	VAL 158	|||	H	ARG 139	|||	H	ARG 139
	H	ILE 68	|||	H	ILE 159	|||	H	ALA 140	|||	H	SER 140
	H	ASP 69	|||	H	GLY 160	|||	H	LEU 141	|||	H	VAL 141
	H	ARG 70	|||	H	LYS 161	|||	H	HIS 142	|||	H	HIS 142
	H	ASP 71	|||	H	ALA 162	|||	H	LEU 143	|||	H	THR 143
	H	LEU 72	|||	H	LEU 163	|||	H	SER 144	|||	H	GLY 144
	H	THR 73	|||	H	THR 164	|||	H	THR 145	|||	H	VAL 145
	H	LYS 74	|||	H	LYS 165	|||	H	VAL 146	|||	H	VAL 146
	H	SER 75	|||	H	ASN 166	|||	H	ILE 147	|||	H	VAL 147
	H	PHE 76	|||	H	PHE 167	|||	H	GLY 148	|||	H	GLY 148
	H	TYR 77	|||	H	TYR 168	|||	H	LYS 149	|||	H	LYS 149
	H	ASN 78	|||	H	GLY 169	|||	H	GLU 150	|||	H	GLN 150
	H	MET 79	|||	H	THR 170	|||	H	ILE 151	|||	H	LEU 151
	H	SER 80	|||		GLY 171	|||	H	THR 152	|||	H	THR 152
		ASP 81	|||		ASP 172	|||	H	GLN 153	|||	H	LYS 153
							H	ALA 154		H	LEU 154
							H	PHE 155		H	PHE 155
								TYR 156			TYR 156
								GLY 157			GLU 157
		THR 82	|||		ALA 173	|||		GLU 158	|||		GLU 158
		LYS 83	|||		LYS 174	|||		PRO 159	|||		GLY 159
		LEU 84	|||		LEU 175	|||		HIS 160	|||		PHE 160
		TRP 85	|||		TYR 176	|||		ARG 161	|||		LYS 161
								LYS 162			LYS 162
		SER 86	|||		ALA 177	|||		SER 163	|||		SER 163
		TYR 87	|||		TYR 178	|||		TYR 164	|||		TYR 164
		TYR 88	|||		TRP 179	|||		TYR 165	|||		TYR 165
		ASP 89	|||		GLN 180	|||		LEU 166	|||		LEU 166
					GLY 181			GLY 167
		GLY 90	|||		CYS 182	|||		CYS 168	|||		GLY 167
											CYS 168
		CYS 91	|||		SER 183	|||		SER 169	|||		SER 169
					GLU 184		H	LEU 170		H	THR 170
		SER 92	|||		GLY 185	|||	H	GLY 171	|||	H	GLY 171
		GLU 93	|||	H	GLY 186	|||	H	GLY 172	|||	H	GLY 172
		GLY 94	|||	H	ARG 187	|||	H	ARG 173	|||	H	ARG 173
		GLY 95	|||	H	GLU 188	|||	H	GLN 174	|||	H	GLN 174
		PRO 96	|||	H	GLY 189	|||	H	GLY 175	|||	H	GLY 175
							H	ILE 176		H	PHE 176
		ARG 97	|||	H	PHE 190	|||	H	ASN 177	|||	H	LYS 177
				H	SER 191		H	SER 178		H	SER 178
				H	GLN 192		H	ALA 179		H	VAL 179
				H	VAL 193
				H	GLN 194		H	VAL 180		H	GLN 180
				H	ARG 195		H	GLU 181		H	LYS 181
		PHE 98	|||	H	PHE 196	|||	H	PHE 182	|||	H	TYR 182
							H	PRO 183		H	PRO 183
							H	ASP 184		H	ASN 184
							H	ASP 185		H	ASP 185
		LYS 99	|||		GLN 197	|||		PHE 186	|||	H	PHE 186
		PHE 100
		PRO 101
		ASP 102	|||		GLU 198	|||		ASP 187	|||		ASP 187
		LEU 103	|||		PHE 199	|||		GLY 188	|||		GLY 188
		ASP 104			ASP 200
		GLY 105	|||	S	GLY 201	|||		ILE 189	|||		VAL 189
	S	ALA 106	|||	S	ALA 202	|||		ILE 190	|||		VAL 190
	S	VAL 107	|||	S	VAL 203	|||		ALA 191	|||		ALA 191
	S	ILE 108	|||	S	ILE 204	|||		GLY 192	|||		GLY 192
		GLY 109	|||	S	GLY 205	|||		SER 193	|||		ALA 193
		ALA 110			ALA 206
		PRO 111	|||		PRO 207	|||		PRO 194	|||		PRO 194
		GLY 112	|||		ALA 208	|||		ALA 195	|||		ALA 195
		MET 113	|||		LEU 209	|||		VAL 196	|||		PHE 196
	H	HIS 114	|||	H	ARG 210	|||	H	ASP 197	|||	H	ASN 197
	H	PHE 115	|||	H	TYR 211	|||	H	PHE 198	|||	H	MET 198
	H	SER 116	|||	H	GLY 212	|||	H	ASN 199	|||	H	ILE 199
	H	PHE 117	|||	H	GLN 213	|||	H	SER 200	|||	H	ASN 200
	H	GLN 118	|||	H	GLN 214	|||	H	LEU 201	|||	H	LEU 201
	H	GLN 119	|||	H	GLN 215	|||	H	VAL 202	|||	H	MET 202
	H	ILE 120	|||	H	ALA 216	|||	H	SER 203	|||	H	SER 203
	H	GLN 121	|||	H	ASN 217	|||	H	TRP 204	|||	H	TRP 204
	H	HIS 122	|||	H	HIS 218	|||	H	ARG 205	|||	H	SER 205
							H	ALA 206		H	ALA 206
							H	SER 207
							H	PHE 208
							H	PHE 209
								PRO 210
								ILE 211
								THR 212
								GLY 213
								SER 214
								ALA 215		H	HIS 207
	H	LEU 123	|||	H	LEU 219	|||		ASN 216	|||		PHE 208
	H	TRP 124		H	TYR 220			SER 217			TYR 209
	H	SER 125		H	GLY 221
	H	GLN 126		H	ASN 222
	H	PHE 127		H	LEU 223
	H	VAL 128		H	VAL 224
	H	GLU 129		H	GLU 225
		TYR 130			HIS 226
		GLN 131			THR 227
		LEU 132			LEU 228
		ASN 133			LYS 229
		TYR 134			TYR 230
		TYR 135			TYR 231
		PRO 136			PRO 232
	H	PRO 137		H	PRO 233
	H	TYR 138		H	PRO 234
	H	CYS 139		H	CYS 235
	H	GLU 140		H	GLU 236
	H	LEU 141		H	LEU 237
	H	GLU 142		H	GLU 238
	H	LYS 143		H	LYS 239
	H	ILE 144		H	ILE 240
	H	VAL 145		H	VAL 241
	H	ASN 146		H	ASN 242
	H	LEU 147		H	LEU 243
	H	THR 148		H	THR 244
	H	THR 149		H	ILE 245
	H	GLU 150		H	THR 246
	H	ALA 151
		CYS 152		H	ALA 247
		ASP 153		H	CYS 248
		PRO 154		H	ASP 249
		LEU 155			ARG 250
		ASP 156			LEU 251
		GLY 157			ASP 252
		ARG 158			GLY 253
		VAL 159			ARG 254
		ASP 160			SER 255
		GLY 161			ASP 256
		VAL 162			GLY 257
		VAL 163			VAL 258
		SER 164			VAL 259
		ARG 165			SER 260
		THR 166			ARG 261
	H	ASP 167		H	THR 262
	H	LEU 168		H	ASP 263
	H	CYS 169		H	LEU 264
	H	LYS 170		H	CYS 265
	H	LEU 171		H	LYS 266
	H	HIS 172		H	LEU 267
	H	PHE 173		H	HIS 268
	H	ASN 174		H	PHE 269
	H	LEU 175		H	ASN 270
	H	ASN 176		H	ILE 271
	H	SER 177		H	ASN 272
	H	THR 178		H	SER 273			THR 218			SER 210
	H	ILE 179	|||	H	THR 274	|||		ASP 219	|||		ILE 211
											THR 212
											GLY 213
											PRO 214
											VAL 215
											GLY 216
											SER 217
	H	GLY 180	|||	H	ILE 275	|||		PHE 220	|||		ASP 218
											THR 219
	H	GLU 181	|||		GLY 276	|||		ILE 221	|||		TYR 220
							H	SER 222		H	LEU 221
							H	VAL 223		H	SER 222
	H	SER 182	|||		ALA 277	|||	H	SER 224	|||	H	PRO 223
		TYR 183			PRO 278
		SER 184			TYR 279
		CYS 185			SER 280
		SER 186			CYS 281
		GLU 187			PRO 282
		THR 188			ALA 283
		ALA 189			SER 284
		GLU 190			THR 285
		ILE 191			THR 286
					THR 287
					THR 288
					GLY 289
					THR 290
					THR 291
				H	PRO 292
				H	ALA 293
				H	GLN 294
				H	ASN 295
				H	GLY 296
				H	THR 297
		PRO 192		H	VAL 298
		ASN 193		H	SER 299
		PHE 194		H	ALA 300
		MET 195		H	LEU 301
		PRO 196		H	GLY 302
		TYR 197		H	ALA 303
		ILE 198			ALA 304
		PRO 199			ALA 305
		ALA 200			ALA 306
		GLN 201	|||		ARG 307	|||	H	THR 225	|||	H	ASP 224
		ASN 202			LYS 308		H	TRP 226		H	LEU 225
		GLY 203			MET 309
		THR 204			LEU 310
		VAL 205			ASP 311
		THR 206			GLY 312
		LYS 207
		GLU 208
		GLY 209			LEU 313
		VAL 210			ARG 314
		ALA 211			THR 315
		VAL 212			LEU 316		H	LYS 227		H	TRP 226
		ALA 213	|||		ASP 317	|||	H	ASP 228	|||	H	ASN 227
		LYS 214	|||		SER 318	|||	H	LEU 229	|||	H	ILE 228
		GLU 215	|||		ARG 319	|||	H	ILE 230	|||	H	THR 229
		ILE 216			ARG 320
		LEU 217	|||		ALA 321	|||	H	HIS 231	|||	H	HIS 230
		ASN 218			TYR 322		H	ALA 232		H	LYS 231
		GLY 219			ILE 323		H	GLU 233		H	GLU 232
		ALA 220			PHE 324		H	VAL 234		H	ILE 233
		GLN 221			TYR 325		H	LEU 235		H	LEU 234
							H	THR 236		H	ARG 235
								GLN 237		H	GLN 236
								CYS 238			CYS 237
								ASP 239			ASP 238
								THR 240
								LEU 241
								ASP 242
								CYS 243
								VAL 244
								ASN 245
								ASP 246
								GLY 247
								ILE 248
								ILE 249
							H	GLU 250
							H	ASP 251
							H	PRO 252
							H	SER 253
							H	LEU 254
							H	CYS 255
								ASN 256
								PHE 257
								CYS 258
								PRO 259
								GLU 260
								ALA 261
								LEU 262
								LYS 263
								CYS 264			GLY 239
								THR 265			ILE 240
								ASP 266			ASP 241
								ASP 267			GLY 242
		ASP 222			GLN 326			ARG 268		H	ALA 243
		ASN 223			PRO 327			ILE 269		H	GLU 244
		LEU 224			SER 328			ASN 270		H	ASP 245
		GLY 225			ALA 329			ASN 271		H	GLY 246
		ARG 226	|||		THR 330	|||		CYS 272	|||	H	ILE 247
		ARG 227	|||		PHE 331	|||		LEU 273	|||		ILE 248
		ILE 228	|||		ASP 332	|||	H	SER 274	|||	H	GLU 249
							H	PRO 275
		TYR 229	|||	H	ASP 333	|||	H	ALA 276	|||	H	ASP 250
		MET 230	|||	H	ALA 334	|||	H	GLN 277	|||	H	PRO 251
							H	VAL 278		H	SER 252
							H	GLU 279		H	LEU 253
											CYS 254
							H	ILE 280			SER 255
							H	VAL 281			PRO 256
		SER 231	|||	H	GLN 335	|||	H	ARG 282	|||		VAL 257
	H	TYR 232		H	THR 336						LEU 258
											GLU 259
											ALA 260
											ILE 261
											ILE 262
	H	GLN 233	|||	H	LYS 337	|||	H	LYS 283	|||		CYS 263
	H	PRO 234			TYR 338						LYS 264
	H	THR 235			ASN 339						PRO 265
	H	ALA 236			PRO 340						GLY 266
					GLU 341						GLN 267
	H	GLN 237			THR 342						ASN 268
		PHE 238			LYS 343						THR 269
		GLN 239			GLN 344						THR 270
		ASP 240	|||		PHE 345	|||	H	VAL 284	|||		GLU 271
							H	PHE 285			CYS 272
								SER 286
								PRO 287
								MET 288
		ALA 241	|||		GLU 346	|||		TYR 289	|||	H	LEU 273
		VAL 242	|||		LEU 347	|||		GLY 290	|||	H	THR 274
		VAL 243	|||		GLU 348	|||		GLU 291	|||	H	GLY 275
		LYS 244	|||		VAL 349	|||		ASP 292	|||	H	LYS 276
								GLY 293		H	GLN 277
								GLN 294
								LEU 295		H	ALA 278
		GLN 245	|||		SER 350	|||		ILE 296	|||	H	HIS 279
								PHE 297		H	THR 280
										H	VAL 281
										H	ARG 282
										H	GLU 283
											ILE 284
		SER 246	|||		ALA 351	|||		PRO 298	|||		PHE 285
											SER 286
											PRO 287
											LEU 288
											TYR 289
											GLY 290
											VAL 291
											ASN 292
											GLY 293
											THR 294
											LEU 295
											LEU 296
		ALA 247	|||		TYR 352	|||		ALA 299	|||		TYR 297
								MET 300
								GLN 301
								PRO 302
								GLY 303
								SER 304
								GLU 305
		GLN 248	|||		ALA 353	|||		LEU 306	|||		PRO 298
	H	TRP 249			ALA 354			GLU 307			ARG 299
	H	VAL 250		H	GLU 355			ALA 308			MET 300
	H	GLY 251		H	TRP 356			ALA 309			GLN 301
	H	VAL 252		H	ILE 357			ASP 310			PRO 302
	H	GLY 253		H	PRO 358			GLN 311			GLY 303
	H	LEU 254		H	ARG 359			LEU 312			SER 304
	H	ASN 255		H	PHE 360			TYR 313			GLU 305
	H	LEU 256		H	LEU 361			THR 314			VAL 306
	H	LEU 257		H	GLN 362		H	GLY 315			MET 307
	H	THR 258		H	LEU 363		H	LYS 316			ALA 308
	H	ASN 259		H	GLN 364		H	PRO 317			SER 309
	H	VAL 260		H	ASN 365		H	PHE 318			SER 310
	H	SER 261		H	TYR 366		H	ARG 319			ILE 311
	H	ALA 262		H	THR 367		H	TYR 320			MET 312
	H	LEU 263		H	LEU 368		H	SER 321			TYR 313
	H	SER 264		H	SER 369		H	LYS 322			ASN 314
	H	SER 265		H	SER 370		H	GLU 323		H	GLY 315
		PHE 266			LEU 371		H	TRP 324		H	GLN 316
		GLU 267			GLU 372		H	PHE 325		H	PRO 317
							H	GLN 326		H	PHE 318
							H	TYR 327		H	GLN 319
											TYR 320
										H	SER 321
										H	ALA 322
										H	ASP 323
										H	TRP 324
										H	TYR 325
							H	VAL 328		H	ARG 326
							H	VAL 329		H	TYR 327
							H	TYR 330		H	VAL 328
		GLY 268			ASN 373			ASN 331		H	VAL 329
		VAL 269			VAL 374			PRO 332			TYR 330
		THR 270			THR 375			SER 333			GLU 331
		ARG 271			TYR 376			TRP 334			ASN 332
		ASP 272			ASP 377			ASP 335			PRO 333
		THR 273			THR 378			PRO 336			ASN 334
		PHE 274			LEU 379			ALA 337			TRP 335
		ARG 275			LYS 380			GLU 338			ASP 336
		ASP 276			ASP 381			PHE 339			ALA 337
		TRP 277			TRP 382		H	ASP 340			THR 338
	H	ILE 278		H	MET 383		H	ILE 341			LYS 339
	H	ALA 279		H	GLU 384		H	HIS 342			PHE 340
	H	THR 280		H	LEU 385		H	ASP 343			SER 341
	H	GLY 281		H	GLY 386		H	ALA 344		H	VAL 342
	H	PHE 282		H	TRP 387		H	LYS 345		H	ARG 343
	H	GLN 283		H	GLN 388		H	VAL 346		H	ASP 344
		ARG 284		H	ARG 389		H	ALA 347		H	ALA 345
		TYR 285			TYR 390		H	ASP 348		H	ALA 346
		TYR 286	|||		GLU 391	|||	H	ASP 349	|||	H	VAL 347
		ASP 287	|||		ASP 392	|||	H	LEU 350	|||	H	ALA 348
							H	ASN 351		H	LEU 349
							H	PRO 352
		SER 288	|||		VAL 393	|||	H	GLN 353	|||	H	LYS 350
		LEU 289	|||		LEU 394	|||	H	ASN 354	|||	H	GLN 351
		GLU 290			GLN 395					H	ASN 352
		THR 291			THR 396
	H	ALA 292	|||	H	THR 397	|||		ILE 355	|||	H	PRO 353
	H	TRP 293	|||	H	TRP 398	|||		ARG 356	|||	H	PHE 354
	H	PRO 294	|||	H	PRO 399	|||		THR 357	|||	H	ASN 355
	H	ASP 295	|||	H	ASP 400	|||		TRP 358	|||	H	LEU 356
	H	LEU 296		H	LEU 401			PRO 359
	H	SER 297		H	THR 402
	H	VAL 298		H	PRO 403
	H	TRP 299		H	PHE 404			ASN 360
	H	GLN 300	|||	H	GLN 405	|||		ASP 361	|||		GLN 357
	H	LYS 301	|||	H	SER 406	|||		LEU 362	|||		THR 358
	H	ALA 302	|||	H	ALA 407	|||		SER 363	|||		TRP 359
								ASN 364
								TYR 365
								GLU 366
								LYS 367
								ARG 368
	H	GLY 303	|||		GLY 408	|||		GLY 369	|||		ASP 360
		GLY 304	|||		GLY 409	|||		GLY 370	|||		ALA 361
											ASP 362
											ILE 363
											SER 364
											SER 365
											PHE 366
											ARG 367
											LYS 368
											ALA 369
											GLY 370
											GLY 371
		LYS 305	|||	S	LYS 410	|||		LYS 371	|||		LYS 372
	S	VAL 306	|||	S	VAL 411	|||		ILE 372	|||		VAL 373
	S	LEU 307	|||	S	LEU 412	|||		ILE 373	|||		LEU 374
	S	HIS 308	|||	S	HIS 413	|||		THR 374	|||		THR 375
		TYR 309	|||	S	TYR 414	|||		PHE 375	|||		TYR 376
		HIS 310	|||		HIS 415	|||		HIS 376	|||		HIS 377
		GLY 311	|||		GLY 416	|||		GLY 377	|||		GLY 378
		GLU 312	|||		GLU 417	|||		GLN 378	|||		LEU 379
		SER 313	|||		SER 418	|||		GLN 379	|||		MET 380
		ASP 314	|||		ASP 419	|||		ASP 380	|||		ASP 381
		PRO 315	|||		PRO 420	|||		GLY 381	|||		GLN 382
		GLN 316	|||		SER 421	|||		LYS 382	|||		LEU 383
		VAL 317	|||		ILE 422	|||		ILE 383	|||		ILE 384
	H	PRO 318	|||		PRO 423	|||		THR 384	|||	H	SER 385
	H	THR 319	|||	H	ALA 424	|||	H	SER 385	|||	H	SER 386
	H	ALA 320	|||	H	GLY 425	|||	H	PHE 386	|||	H	GLU 387
	H	GLY 321	|||	H	SER 426	|||	H	ASN 387	|||	H	ASN 388
	H	SER 322	|||	H	SER 427	|||	H	THR 388	|||	H	SER 389
	H	VAL 323	|||	H	VAL 428	|||	H	GLU 389	|||	H	LYS 390
	H	ARG 324	|||	H	HIS 429	|||	H	ARG 390	|||	H	LEU 391
	H	TYR 325	|||	H	TYR 430	|||	H	PHE 391	|||	H	TYR 392
	H	PHE 326	|||	H	HIS 431	|||	H	TYR 392	|||	H	TYR 393
	H	GLU 327	|||	H	GLU 432	|||	H	ASN 393	|||	H	ALA 394
	H	SER 328	|||	H	SER 433	|||	H	HIS 394	|||	H	ARG 395
	H	ALA 329	|||		VAL 434	|||	H	LEU 395	|||	H	VAL 396
	H	ARG 330	|||		ARG 435	|||	H	ALA 396	|||	H	ALA 397
								THR 397		H	GLU 398
								ALA 398			THR 399
								MET 399			MET 400
								ASN 400			ASN 401
								MET 401
							H	SER 402
							H	SER 403
							H	SER 404
							H	GLU 405
							H	LEU 406
							H	ASP 407
							H	ASN 408
							H	PHE 409
								PHE 410			VAL 402
								ARG 411			PRO 403
								PHE 412			PRO 404
		SER 331	|||		LYS 436	|||		PHE 413	|||		GLU 405
								ARG 414
								ILE 415
								SER 416
								GLY 417
								MET 418
								SER 419
								HIS 420
								CYS 421
								SER 422
								SER 423
								GLY 424
								PRO 425
								GLY 426
								ALA 427
		ILE 332	|||		THR 437	|||		TRP 428	|||		GLU 406
											LEU 407
											ASP 408
											GLU 409
											PHE 410
		MET 333	|||		MET 438	|||		ALA 429	|||		TYR 411
		TYR 334	|||		TYR 439	|||		PHE 430	|||		ARG 412
											PHE 413
		PRO 335	|||		PRO 440	|||		GLY 431	|||		PHE 414
		HIS 336			ASN 441						GLN 415
		LEU 337			MET 442
		SER 338			SER 443
		TYR 339			PHE 444
		ASN 340			ASN 445
		GLN 341			GLU 446
		SER 342			SER 447
		VAL 343			ASN 448
		ALA 344			GLN 449
		GLU 345			ALA 450
		LEU 346			LEU 451
		ASN 347			ASN 452
		ASN 348			GLU 453
		TRP 349			TRP 454
		TYR 350			ASN 455
		ARG 351			ARG 456
		LEU 352			LEU 457
		PHE 353			PHE 458
		LEU 354			LEU 459
		VAL 355	|||		VAL 460	|||		GLN 432	|||		ILE 416
		PRO 356	|||		PRO 461	|||		GLY 433	|||		SER 417
		GLY 357	|||		GLY 462	|||		GLY 434	|||		GLY 418
					ALA 463			SER 435			MET 419
							H	PRO 436			ALA 420
							H	ALA 437			HIS 421
							H	PRO 438			CYS 422
											SER 423
											GLY 424
											GLY 425
											ASP 426
											GLY 427
											ALA 428
											TYR 429
											GLY 430
											ILE 431
											GLY 432
											ASN 433
							H	ALA 439			GLN 434
							H	MET 440			LEU 435
								THR 441			VAL 436
								PRO 442			THR 437
		GLY 358	|||		ALA 464	|||		PHE 443	|||		TYR 438
		ALA 359	|||		HIS 465	|||		ASN 444	|||		ASN 439
		HIS 360	|||		CYS 466	|||		GLY 445	|||		ASP 440
		CYS 361			ALA 467
		GLY 362			SER 468
		ALA 363			SER 469
		ASN 364			THR 470
		THR 365
		LEU 366			ASP 471
		GLN 367			GLN 472
		PRO 368			PRO 473
		ASN 369			ASN 474
		ALA 370	|||		GLY 475	|||		ASN 446	|||		ALA 441
		PRO 371	|||		PRO 476	|||	H	GLU 447	|||	H	ASN 442
	H	TRP 372	|||	H	PHE 477	|||	H	ASN 448	|||	H	PRO 443
							H	ILE 449		H	GLU 444
	H	PRO 373	|||	H	PRO 478	|||	H	LEU 450	|||	H	ASN 445
	H	GLU 374	|||	H	GLN 479	|||	H	ALA 451	|||	H	ASN 446
	H	THR 375	|||	H	ALA 480	|||	H	ALA 452	|||	H	VAL 447
	H	THR 376	|||	H	THR 481	|||	H	LEU 453	|||	H	LEU 448
	H	LEU 377	|||	H	LEU 482	|||	H	VAL 454	|||	H	MET 449
	H	ALA 378	|||	H	LYS 483	|||	H	ALA 455	|||	H	ALA 450
	H	THR 379	|||	H	THR 484	|||	H	TRP 456	|||	H	MET 451
	H	LEU 380	|||	H	LEU 485	|||	H	VAL 457	|||	H	VAL 452
	H	ILE 381	|||	H	ILE 486	|||	H	GLU 458	|||	H	GLN 453
	H	ASP 382	|||	H	GLU 487	|||	H	HIS 459	|||	H	TRP 454
	H	TRP 383	|||	H	TRP 488	|||	H	GLY 460	|||	H	VAL 455
	H	VAL 384	|||	H	VAL 489	|||	H	VAL 461	|||	H	GLU 456
	H	GLU 385	|||	H	GLU 490	|||	H	ALA 462	|||	H	LYS 457
	H	ASN 386	|||	H	ASN 491	|||	H	PRO 463	|||	H	GLY 458
		GLY 387	|||	H	SER 492	|||	H	GLU 464	|||	H	ILE 459
		ILE 388	|||	H	ILE 493	|||	H	THR 465	|||	H	ALA 460
		GLU 389	|||	H	VAL 494	|||	H	ILE 466	|||		PRO 461
											GLU 462
											THR 463
		PRO 390	|||		PRO 495	|||		THR 467	|||		ILE 464
		LYS 391			GLU 496			GLY 468			ARG 465
		THR 392			THR 497			THR 469			GLY 466
		LEU 393			LEU 498			LYS 470			ALA 467
		ASN 394			ASN 499			TYR 471			LYS 468
		GLY 395			GLY 500			VAL 472			PHE 469
		THR 396			THR 501			ASP 473			THR 470
		ILE 397			VAL 502			ASP 474			ASN 471
		GLN 398			LEU 503			ASN 475			GLY 472
		SER 399			ASP 504			PRO 476			THR 473
		THR 400			GLY 505			GLU 477			GLY 474
		GLY 401			ASP 506			LEU 478			SER 475
		GLU 402			HIS 507			GLY 479			ALA 476
		GLN 403			LYS 508			ILE 480			VAL 477
		GLN 404			GLY 509			SER 481			GLU 478
		GLN 405			GLU 510			PHE 482			TYR 479
		ILE 406			GLN 511			ARG 483			THR 480
		CYS 407			GLN 512			ARG 484			ARG 481
		GLY 408			GLN 513			SER 485			LYS 482
		TRP 409			ILE 514			HIS 486			HIS 483
		PRO 410			CYS 515			CYS 487			CYS 484
		LEU 411			ALA 516			ARG 488			ARG 485
		ARG 412			TRP 517			TYR 489			TYR 486
		PRO 413			PRO 518			PRO 490			PRO 487
		TYR 414			LEU 519			LEU 491			ARG 488
		PHE 415			ARG 520			ARG 492			ARG 489
	H	LYS 416			PRO 521			ASN 493			ASN 490
	H	ASN 417			LEU 522			THR 494			VAL 491
	H	ASN 418			TRP 523			TYR 495			TYR 492
	H	ALA 419			THR 524			ILE 496			LYS 493
	H	THR 420			GLU 525			GLY 497			GLY 494
		ASN 421			ASN 526			GLY 498			PRO 495
		PRO 422			GLY 527			ASN 499			GLY 496
		GLU 423			THR 528			HIS 500			ASN 497
		CYS 424			VAL 529			TRP 501			TYR 498
		VAL 425			MET 530			GLU 502			THR 499
		TYR 426			ASN 531			CYS 503			ASP 500
		ASP 427			CYS 532			THR 504			GLU 501
		GLN 428			VAL 533			LEU 505			ASN 502
		LYS 429			TYR 534			PRO 506			ALA 503
		SER 430			ASP 535						TRP 504
		LEU 431			GLN 536						GLN 505
		ASP 432			ALA 537						CYS 506
		THR 433			SER 538						VAL 507
		TRP 434			LEU 539
		LYS 435			ASP 540
		TYR 436			THR 541
		ASN 437			TRP 542
		LEU 438			ASP 543
		ASN 439			TYR 544
		ALA 440			GLU 545
		PHE 441			PHE 546
		LYS 442			ASP 547
		MET 443			ALA 548
		PRO 444			TYR 549
		ILE 445			ARG 550
		PHE 446			ILE 551
					PRO 552
					LEU 553
					TYR 554
