# Supplementary material for: Common and Distant Structural Characteristics of Feruloyl Esterase Families from Aspergillus oryzae
Source: PLoS One. 2012 Jun 22;7(6):e39473. doi: 10.1371/journal.pone.0039473 (PMC3382194; doi:10.1371/journal.pone.0039473)
Supplement: Supporting Information S4 — 3D structural alignment for FEF 6 members of A. oryzae feruloylome. (XLSX) [file pone.0039473.s010.xlsx]

## Sheet: Supporting Information S4
	3D structural alignment for FEF 6 members of A. oryzae feruloylome. The red background indicates that matched residues have same residue name, cyan background is used for other matched residues. Unmatched residues are indicated by black background. The letters H and S represent helix and β-strands respectively.						Rotation-translation matrices of best superposition
	A.O.4			A.O.5			A.O.4	1.000	-0.005	0.001	×	X	+	0.309
		ALA 1						0.005	1.000	-0.004		Y		0.045
	S	ILE 2						-0.001	0.004	1.000		Z		-0.285
	S	THR 3
	S	GLN 4					A.O.5	-0.531	0.848	0.010	×	X	+	34.387
		GLY 5						-0.376	-0.245	0.893		Y		40.429
		ILE 6						0.760	0.470	0.449		Z		-49.485
	H	SER 7
	H	GLU 8
	H	GLY 9
	H	THR 10					3D structural alignment of FEF 6 members shown in ribbon structures
	H	TYR 11
	H	SER 12
	H	ARG 13
	H	ILE 14
	H	VAL 15
	H	GLU 16
	H	MET 17
	H	ALA 18
	H	THR 19
	H	ILE 20
	H	SER 21
	H	GLN 22
	H	ALA 23			ARG 1
	H	ALA 24			ALA 2
	H	TYR 25			ILE 3
		ALA 26			HIS 4
		ASN 27			ASN 5
		LEU 28			GLY 6
		CYS 29			ARG 7
		ASN 30			SER 8
		ILE 31		H	LEU 9			A.O.4						A.O.5
		PRO 32	|||	H	ILE 10		Structurally non-aligned regions are depicted in grey colour
				H	PRO 11
		PRO 33	|||	H	ARG 12
		ALA 34	|||	H	ALA 13
		ILE 35	|||		GLY 14
					SER 15
		THR 36	|||	S	LEU 16
		SER 37	|||	S	GLU 17
		ALA 38	|||	S	GLN 18
		GLY 39	|||	S	VAL 19
				S	THR 20
				S	ASP 21
				S	PHE 22
					GLY 23
					ASP 24
					ASN 25
					PRO 26
					SER 27
				S	ASN 28
				S	VAL 29
		LYS 40	|||	S	LYS 30
		ILE 41
		TYR 42
		ASN 43
		ALA 44
		GLU 45
		THR 46
		ASP 47
	S	ILE 48
	S	ASN 49
	S	GLY 50
	S	TRP 51	|||	S	MET 31
	S	VAL 52	|||	S	TYR 32
	S	LEU 53	|||	S	ILE 33
	S	ARG 54	|||	S	TYR 34
	S	ASP 55	|||		VAL 35
		ASP 56	|||		PRO 36
		SER 57	|||		THR 37
					ASN 38
		ARG 58	|||		LEU 39
					ALA 40
					SER 41
					ASN 42
		GLN 59	|||		PRO 43
	S	GLU 60	|||		GLY 44
	S	ILE 61	|||	S	ILE 45
	S	ILE 62	|||	S	ILE 46
	S	THR 63	|||	S	VAL 47
	S	VAL 64	|||	S	ALA 48
	S	PHE 65	|||		ILE 49
		ARG 66	|||		HIS 50
		GLY 67	|||		TYR 51
		THR 68	|||		CYS 52
	H	GLY 69	|||		THR 53
	H	SER 70	|||		GLY 54
	H	ASP 71			THR 55
					ALA 56
					GLN 57
					ALA 58
					TYR 59
					TYR 60
					GLN 61
				H	GLY 62
				H	SER 63
				H	PRO 64
				H	TYR 65
				H	ALA 66
				H	GLN 67
				H	LEU 68
				H	ALA 69
				H	GLU 70
				H	THR 71
				H	HIS 72
				H	GLY 73
					PHE 74
					ILE 75
				S	VAL 76
				S	ILE 77
				S	TYR 78
				S	PRO 79
					GLU 80
					SER 81
					PRO 82
					TYR 83
				H	GLU 84
				H	GLY 85
				H	THR 86
				H	CYS 87
				H	TRP 88
				H	ASP 89
				H	VAL 90
				H	SER 91
				H	SER 92
				H	GLN 93
				H	ALA 94
				H	THR 95
	H	THR 72	|||	H	LEU 96
	H	ASN 73			THR 97
	H	LEU 74
	H	GLN 75
	H	LEU 76
	H	ASP 77
	H	THR 78
		ASN 79
		TYR 80
		THR 81
	S	GLN 82
	S	ALA 83
	S	PRO 84
		PHE 85
		ASP 86
		THR 87
		LEU 88
		PRO 89
		GLN 90
		CYS 91
		SER 92
		GLY 93
		CYS 94
	S	ALA 95
	S	VAL 96
	S	HIS 97
	H	GLY 98	|||		HIS 98
	H	GLY 99
	H	TYR 100
	H	TYR 101
	H	VAL 102
	H	GLY 103	|||	H	ASN 99
	H	TRP 104	|||	H	GLY 100
	H	VAL 105	|||	H	GLY 101
	H	SER 106	|||	H	GLY 102
	H	VAL 107	|||	H	ASN 103
	H	LYS 108	|||	H	SER 104
	H	ASP 109	|||	H	ASN 105
	H	GLN 110	|||	H	SER 106
	H	VAL 111	|||	H	ILE 107
	H	GLU 112	|||	H	ALA 108
	H	GLY 113	|||	H	ASN 109
	H	LEU 114	|||	H	MET 110
	H	ILE 115	|||	H	VAL 111
	H	HIS 116	|||	H	THR 112
	H	GLN 117	|||	H	TRP 113
	H	GLN 118	|||	H	THR 114
	H	ALA 119	|||	H	THR 115
	H	SER 120	|||	H	LYS 116
	H	GLN 121	|||	H	GLN 117
					TYR 118
					ASN 119
	H	TYR 122	|||		ALA 120
		PRO 123	|||		ASP 121
		ASP 124	|||		SER 122
		TYR 125	|||		SER 123
		SER 126	|||		LYS 124
	S	LEU 127	|||	S	VAL 125
	S	VAL 128	|||	S	PHE 126
	S	VAL 129	|||	S	VAL 127
	S	THR 130	|||	S	THR 128
	S	GLY 131	|||	S	GLY 129
	H	HIS 132	|||		THR 130
	H	SER 133	|||	H	SER 131
	H	LEU 134	|||	H	SER 132
	H	GLY 135	|||	H	GLY 133
	H	ALA 136	|||	H	ALA 134
	H	SER 137	|||	H	MET 135
	H	MET 138	|||	H	MET 136
	H	ALA 139	|||	H	THR 137
	H	ALA 140	|||	H	ASN 138
	H	ILE 141	|||	H	VAL 139
	H	THR 142	|||	H	MET 140
	H	ALA 143	|||	H	ALA 141
	H	ALA 144	|||	H	ALA 142
	H	GLN 145	|||	H	THR 143
	H	LEU 146	|||	H	TYR 144
	H	SER 147
	H	ALA 148	|||		PRO 145
	H	THR 149	|||		ASN 146
	H	TYR 150	|||		LEU 147
		ASN 151
		ASN 152	|||		PHE 148
	S	ILE 153	|||	S	ALA 149
	S	THR 154	|||	S	ALA 150
	S	VAL 155	|||	S	GLY 151
	S	TYR 156	|||	S	VAL 152
	S	THR 157	|||	S	ALA 153
		PHE 158	|||		TYR 154
		GLY 159	|||		ALA 155
		GLU 160	|||		GLY 156
		PRO 161	|||		VAL 157
		ARG 162	|||		PRO 158
				H	ALA 159
				H	GLY 160
				H	CYS 161
				H	PHE 162
				H	LEU 163
				H	SER 164
					THR 165
					ALA 166
					ASP 167
					GLN 168
				H	PRO 169
				H	ASP 170
				H	ALA 171
				H	TRP 172
				H	ASN 173
				H	SER 174
					THR 175
					CYS 176
					ALA 177
				H	GLN 178
				H	GLY 179
				H	GLN 180
				H	SER 181
				H	ILE 182
				H	THR 183
				H	THR 184
				H	PRO 185
				H	GLU 186
				H	HIS 187
				H	TRP 188
				H	ALA 189
				H	SER 190
				H	ILE 191
				H	ALA 192
				H	GLU 193
				H	ALA 194
		THR 163	|||		MET 195
		GLY 164	|||		TYR 196
		ASN 165
	H	GLN 166
	H	ALA 167	|||		PRO 197
	H	TYR 168	|||		ASP 198
	H	ALA 169	|||		TYR 199
	H	SER 170	|||		SER 200
	H	TYR 171	|||		GLY 201
	H	VAL 172
	H	ASP 173
	H	GLU 174	|||		SER 202
	H	THR 175	|||		ARG 203
	H	PHE 176	|||		PRO 204
	H	GLN 177
		ALA 178
		THR 179
		ASN 180
		PRO 181
		ASP 182
		ALA 183
		THR 184
		LYS 185	|||		LYS 205
	S	PHE 186	|||		MET 206
	S	TYR 187	|||		GLN 207
	S	ARG 188	|||		ILE 208
	S	VAL 189	|||		TYR 209
	S	THR 190	|||		HIS 210
	S	HIS 191	|||		GLY 211
		THR 192	|||		ASN 212
		ASN 193	|||		VAL 213
		ASP 194	|||		ASP 214
		GLY 195	|||		THR 215
					THR 216
					LEU 217
		ILE 196	|||		TYR 218
		PRO 197	|||	H	PRO 219
		ASN 198	|||	H	GLN 220
		LEU 199	|||	H	ASN 221
		PRO 200		H	TYR 222
				H	GLU 223
		PRO 201	|||	H	GLU 224
		THR 202
		SER 203
		GLN 204
		GLY 205
		TYR 206	|||	H	THR 225
				H	CYS 226
		VAL 207	|||	H	LYS 227
		HIS 208	|||	H	GLN 228
		HIS 209	|||	H	TRP 229
					ALA 230
					GLY 231
					VAL 232
					PHE 233
					GLY 234
					TYR 235
					ASN 236
					TYR 237
					ASP 238
					ALA 239
					PRO 240
					GLU 241
					SER 242
					THR 243
					GLU 244
					SER 245
					ASN 246
					THR 247
					PRO 248
					GLU 249
					ALA 250
					ASN 251
					TRP 252
					SER 253
					ARG 254
					THR 255
					THR 256
					TRP 257
					GLY 258
					PRO 259
					ASN 260
		GLY 210	|||		LEU 261
	S	THR 211	|||		GLN 262
	S	GLU 212	|||		GLY 263
	S	TYR 213	|||		ILE 264
	S	TRP 214	|||		LEU 265
	S	SER 215	|||		ALA 266
		VAL 216	|||		GLY 267
		GLU 217	|||		GLY 268
		PRO 218
		HIS 219
		GLY 220
		PRO 221
		GLN 222
		ASN 223
	S	MET 224
	S	TYR 225
	S	LEU 226
	S	CYS 227
		LEU 228
		GLY 229
		ASP 230
		GLU 231
		VAL 232
		GLN 233
		CYS 234
	H	CYS 235
	H	GLU 236
	H	ALA 237
	H	GLN 238
	H	GLY 239
		GLY 240
		GLN 241
		GLY 242
	H	VAL 243
	H	ASN 244
	H	ASP 245	|||		VAL 269
	H	ALA 246	|||		GLY 270
	H	HIS 247	|||		HIS 271
	H	VAL 248
		THR 249	|||		ASN 272
		TYR 250	|||		ILE 273
		PHE 251	|||		GLN 274
		GLY 252	|||		ILE 275
		MET 253			HIS 276
		ALA 254		H	GLY 277
		SER 255		H	ASP 278
		GLY 256		H	GLU 279
		ALA 257		H	ASP 280
		CYS 258		H	MET 281
		THR 259		H	LYS 282
		TRP 260		H	TRP 283
				H	PHE 284
				H	GLY 285
					PHE 286
					THR 287
					ASN 288
