# Supplementary material for: Common and Distant Structural Characteristics of Feruloyl Esterase Families from Aspergillus oryzae
Source: PLoS One. 2012 Jun 22;7(6):e39473. doi: 10.1371/journal.pone.0039473 (PMC3382194; doi:10.1371/journal.pone.0039473)
Supplement: Supporting Information S5 — 3D structural alignment for FEF 7 members of A. oryzae feruloylome. (XLSX) [file pone.0039473.s011.xlsx]

## Sheet: Supporting Information S5
	3D structural alignment for FEF 7 members of A. oryzae feruloylome. The red background indicates that matched residues have same residue name, cyan background is used for other matched residues. Unmatched residues are indicated by black background. The letters H and S represent helix and β-strands respectively.												Rotation-translation matrices of best superposition
	A.O.6			A.O.7			A.O.8			A.O.9			A.O.6	-0.989	-0.049	0.138	×	X	+	124.411
											MET 1			0.146	-0.408	0.901		Y		19.771
											ASN 2			0.012	0.912	0.410		Z		-23.791
											ILE 3
											THR 4		A.O.7	-0.968	0.011	0.251	×	X	+	112.564
											SER 5			0.233	-0.328	0.916		Y		5.875
								SER 1			CYS 6			0.092	0.945	0.315		Z		-23.177
								ARG 2		H	SER 7
								CYS 3		H	PRO 8		A.O.8	1.000	-0.003	-0.009	×	X	+	0.649
								SER 4		H	ALA 9			0.003	1.000	-0.002		Y		0.019
								PRO 5		H	ALA 10			0.009	0.002	1.000		Z		-0.709
								ALA 6		H	ILE 11
								PHE 7			GLN 12		A.O.9	0.992	-0.038	0.120	×	X	+	-4.492
		SER 1						ILE 8			SER 13			0.041	0.999	-0.020		Y		-0.660
		THR 2						VAL 9			PRO 14			-0.120	0.025	0.993		Z		6.776
		CYS 3						LYS 10			THR 15
	H	GLU 4						PRO 11			VAL 16
	H	PRO 5						ASN 12			PHE 17		3D structural alignment of FEF 7 members shown in ribbon structures
	H	SER 6						LEU 13			GLY 18
	H	PHE 7						PRO 14			ALA 19
	H	PHE 8						GLY 15			GLU 20
	H	ALA 9						ALA 16			ILE 21
		PRO 10						THR 17			LEU 22
		TYR 11						ILE 18			SER 23
		LEU 12						LEU 19			LEU 24
		THR 13						ASP 20			SER 25
		SER 14						ILE 21			ALA 26
		ASN 15						GLN 22			SER 27
		VAL 16						ALA 23			TRP 28
		SER 17						GLN 24			VAL 29
	S	ILE 18						GLU 25			THR 30
	S	VAL 19						ARG 26			ASN 31
	S	TYR 20						HIS 27			TYR 32
	S	ALA 21			ILE 1			ASN 28			THR 33
	S	ARG 22			PRO 2			PHE 29			LEU 34
	S	THR 23			LEU 3			SER 30			ASN 35
		PHE 24			GLY 4			ALA 31			VAL 36		A.O.6		A.O.7			A.O.8			A.O.9
		THR 25			ARG 5			VAL 32		H	PRO 37		Structurally non-aligned regions are depicted in grey colour
		SER 26		H	GLN 6			SER 33		H	ALA 38
	H	THR 27		H	GLU 7			LEU 34		H	GLY 39
	H	GLU 28		H	LYS 8			GLY 35		H	PHE 40
	H	THR 29		H	VAL 9			PRO 36		H	ASN 41
	H	PHE 30		H	GLY 10			GLY 37			TYR 42
	H	GLU 31		H	CYS 11			THR 38			ASN 43
	H	GLY 32		H	ALA 12			ASN 39			HIS 44
		PRO 33		H	SER 13			GLU 40			GLY 45
		MET 34		H	LEU 14			GLY 41			ASP 46
		GLY 35		H	ALA 15			GLY 42			VAL 47
		ASN 36		H	GLY 16			ARG 43			ASP 48
		TYR 37			ALA 17			TYR 44			VAL 49
		THR 38			GLN 18			THR 45			ARG 50
		GLY 39			ILE 19			ILE 46			ASN 51
		LEU 40			ASP 20			SER 47			ALA 52
		PRO 41			ASN 21			PHE 48			GLN 53
		GLU 42			ALA 22			CYS 49			PHE 54
	S	TYR 43			ALA 23			ASN 50			CYS 55
	S	CYS 44			HIS 24			ILE 51			ASN 56
	S	ALA 45			ILE 25			THR 52			ILE 57
	S	LEU 46			HIS 26			VAL 53			THR 58
	S	TYR 47	|||		HIS 27	|||		THR 54	|||		VAL 59
	S	VAL 48					S	HIS 55			THR 60
	S	ASN 49					S	THR 56			TYR 61
	S	VAL 50					S	HIS 57			THR 62
		SER 51						ALA 58			HIS 63
		SER 52									PRO 64
		SER 53
		THR 54						GLY 59			GLY 65
		THR 55						TRP 60			TYR 66
		SER 56						ASN 61			ASN 67
		ALA 57						ASP 62			ASP 68
	S	TYR 58	|||	S	ALA 28	|||	S	THR 63	|||	S	GLN 69
	S	GLU 59	|||	S	GLN 29	|||	S	ILE 64	|||	S	ILE 70
	S	PHE 60	|||	S	ASN 30	|||	S	HIS 65	|||	S	THR 71
				S	VAL 31						VAL 72
				S	PRO 32
				S	ILE 33
				S	GLY 34
				H	GLY 35
				H	LEU 36
				H	THR 37
				H	LEU 38
				H	SER 39
				H	SER 40
				H	ASN 41
				H	GLY 42
				H	SER 43
					PRO 44
					VAL 45
					ARG 46
					ASN 47
					GLU 48
					LEU 49
					PRO 50
					LEU 51
					CYS 52
				S	HIS 53
				S	VAL 54
				S	GLN 55
				S	GLY 56
				S	THR 57
				S	ILE 58
				S	ASN 59
					TYR 60
					MET 61
					ALA 62
					GLY 63
					GLY 64
					ASP 65
					ALA 66
					THR 67
					PRO 68
					ASP 69
					PRO 70
					ARG 71
					GLY 72
					ASN 73
					ASN 74
					THR 75
					LEU 76
					THR 77
				S	TRP 78
	S	GLY 61	|||	S	GLU 79	|||		THR 66	|||		GLU 73
	S	LEU 62	|||	S	LEU 80	|||		GLN 67	|||		THR 74
	S	TRP 63	|||	S	PHE 81	|||		VAL 68	|||		TRP 75
	S	LEU 64	|||	S	LEU 82	|||		TRP 69	|||		LEU 76
	S	PRO 65	|||	S	PRO 83	|||		LEU 70	|||		PRO 77
				S	ASP 84			PRO 71			PRO 78
				H	GLN 85			LEU 72			ARG 79
				H	TYR 86
				H	HIS 87			GLU 73			THR 80
		THR 66	|||	H	TYR 88	|||		GLU 74	|||		LYS 81
		ARG 67	|||	H	ASN 89	|||		TRP 75	|||		TRP 82
		THR 68						ASN 76			ASN 83
		TRP 69	|||		GLY 90	|||		GLY 77	|||		GLY 84
		ASN 70	|||		ARG 91	|||		ARG 78	|||		ARG 85
		LYS 71	|||		PHE 92	|||		PHE 79	|||		LEU 86
		ARG 72			LEU 93			GLN 80
		TYR 73	|||		ALA 94	|||		ALA 81	|||		GLN 87
		MET 74	|||		VAL 95	|||		LEU 82	|||		ALA 88
		ALA 75	|||		GLY 96	|||		GLY 83	|||		THR 89
								GLY 84
								GLY 85
								GLY 86
		TYR 76	|||		ASN 97	|||		TYR 87	|||		GLY 90
		GLY 77	|||		GLY 98	|||		ALA 88	|||		GLY 91
		ASN 78	|||		GLY 99	|||		THR 89	|||		GLY 92
					PHE 100			GLY 90			GLY 93
								PHE 91
								GLY 92
		GLY 79	|||		ALA 101	|||		GLU 93	|||		TRP 94
		GLY 80
		PHE 81	|||		GLY 102	|||	H	THR 94	|||		GLN 95
		THR 82	|||		ASP 103	|||	H	TYR 95	|||	H	ALA 96
		GLY 83	|||		ILE 104	|||	H	LEU 96	|||	H	GLY 97
		GLN 84					H	THR 97		H	ARG 98
							H	TYR 98		H	PHE 99
		VAL 85					H	ALA 99		H	VAL 100
	H	ALA 86	|||		ASP 105	|||	H	VAL 100	|||	H	LEU 101
	H	PHE 87	|||	H	ASN 106	|||	H	ALA 101	|||	H	SER 102
	H	ALA 88	|||	H	ALA 107	|||	H	SER 102	|||		GLN 103
	H	ASP 89	|||	H	THR 108	|||	H	GLY 103	|||		PHE 104
	H	MET 90	|||	H	MET 109	|||		PHE 104	|||		PHE 105
	H	ALA 91	|||	H	LEU 110	|||		ALA 105	|||		MET 106
							S	SER 106			SER 107
							S	ALA 107			GLY 108
							S	SER 108			ALA 109
							S	THR 109			ILE 110
								TYR 110			GLY 111
								GLY 111			GLU 112
							S	GLY 112			GLY 113
							S	LEU 113			TYR 114
							S	PRO 114			ALA 115
							S	VAL 115			ALA 116
							S	THR 116			THR 117
							S	ASN 117			THR 118
	H	PRO 92	|||	H	THR 111	|||		GLY 118	|||		THR 119
								LYS 119			ASP 120
								ASP 120
							H	SER 121			ALA 121
	H	GLY 93	|||	H	ASN 112	|||	H	MET 122	|||		GLY 122
	H	LEU 94	|||	H	LEU 113	|||	H	PRO 123	|||		LEU 123
	H	ASN 95		H	ASN 114		H	THR 124			GLY 124
	H	TYR 96		H	SER 115
		GLY 97			GLY 116		H	ASP 125
		PHE 98	|||		PHE 117	|||		LEU 126	|||		ASP 125
		ALA 99			ALA 118			SER 127
								TRP 128
	S	VAL 100		S	VAL 119			ALA 129
	S	VAL 101	|||	S	ALA 120	|||		LEU 130	|||		ALA 126
	S	SER 102	|||	S	GLY 121	|||		SER 131	|||		VAL 127
	S	THR 103
		ASN 104	|||	S	CYS 122	|||		SER 132	|||		GLY 128
		THR 105	|||		ASP 123	|||		GLU 133	|||		PRO 129
					SER 124
					GLY 125
					HIS 126
					PRO 127
					LEU 128
					LEU 129
		GLY 106	|||		GLU 130	|||		ASN 134	|||		SER 130
		HIS 107	|||		SER 131	|||		ASN 135	|||	S	SER 131
		ASN 108
		SER 109
		SER 110	|||		GLU 132	|||		VAL 136	|||	S	TRP 132
		VAL 111	|||		ALA 133	|||		ASN 137	|||	S	ALA 133
											LEU 134
											GLN 135
											SER 136
		GLN 112	|||		SER 134	|||	H	TRP 138	|||		PRO 137
							H	PHE 139
							H	LEU 140
		GLU 113	|||		GLY 135	|||	H	LEU 141	|||		GLY 138
		ALA 114	|||		PRO 136	|||	H	GLU 142	|||		ASN 139
		GLY 115
		ASP 116	|||		ASN 137	|||	H	ASP 143	|||		VAL 140
		ALA 117									ASP 141
		GLY 118									TYR 142
		TRP 119									VAL 143
		ALA 120									ALA 144
		LEU 121
		ASN 122
	H	ASN 123
	H	PRO 124									PHE 145
	H	GLU 125									ASN 146
	H	THR 126									ASN 147
	H	ARG 127	|||		ASP 138	|||	H	TYR 144	|||	H	LEU 148
					SER 139
					VAL 140
					PRO 141
					PHE 142
					LEU 143
					ASP 144
					ASP 145
					ILE 146
					ALA 147
					LYS 148
					VAL 149
	H	THR 128	|||	H	LYS 150	|||	H	ALA 145	|||	H	GLY 149
	H	ASP 129	|||	H	ALA 151	|||	H	SER 146	|||	H	SER 150
	H	TRP 130	|||	H	TRP 152	|||	H	LYS 147	|||	H	ARG 151
	H	GLY 131	|||	H	ILE 153	|||	H	ALA 148	|||	H	SER 152
	H	TRP 132	|||	H	HIS 154	|||	H	THR 149	|||	H	LEU 153
	H	ARG 133	|||	H	ASN 155	|||	H	SER 150	|||	H	ASN 154
	H	ALA 134	|||	H	SER 156	|||	H	ASP 151	|||	H	ASP 155
	H	LEU 135	|||	H	ILE 157	|||	H	MET 152	|||	H	GLN 156
	H	HIS 136	|||	H	ALA 158	|||	H	ALA 153	|||	H	ALA 157
	H	GLY 137	|||	H	MET 159	|||	H	VAL 154	|||	H	ILE 158
	H	SER 138	|||	H	THR 160	|||	H	ILE 155	|||	H	ILE 159
	H	VAL 139	|||	H	THR 161	|||	H	GLY 156	|||	H	GLY 160
	H	ALA 140	|||	H	ASN 162	|||	H	GLN 157	|||	H	LYS 161
	H	LEU 141	|||	H	VAL 163	|||	H	GLN 158	|||	H	SER 162
	H	GLY 142	|||	H	THR 164	|||	H	VAL 159	|||	H	LEU 163
	H	ARG 143	|||	H	ARG 165	|||	H	THR 160	|||	H	VAL 164
	H	VAL 144	|||	H	SER 166	|||	H	GLN 161	|||	H	ASN 165
	H	LEU 145	|||	H	ILE 167	|||	H	SER 162	|||	H	SER 166
	H	THR 146	|||	H	THR 168	|||	H	TYR 163	|||	H	PHE 167
	H	GLU 147	|||	H	ALA 169	|||		TYR 164	|||	H	CYS 168
	H	ALA 148		H	ASN 170
	H	PHE 149		H	TYR 171
		TYR 150		H	TYR 172
		ASP 151			ALA 173
		ASN 152	|||		GLU 174	|||	H	LYS 165	|||	H	GLY 169
		ASN 153	|||		GLN 175	|||	H	LYS 166	|||	H	ARG 170
							H	PRO 167
		ILE 154	|||		PRO 176	|||	H	ALA 168	|||	H	ALA 171
											PRO 172
		GLU 155	|||		ALA 177	|||	H	ASN 169	|||		ASP 173
		TYR 156	|||		TYR 178	|||		TYR 170	|||		TYR 174
		SER 157	|||		SER 179	|||		SER 171	|||		ALA 175
		TYR 158	|||		TYR 180	|||		TYR 172	|||		TYR 176
		TYR 159	|||		PHE 181	|||		PHE 173	|||		TRP 177
		ALA 160	|||		TRP 182	|||		ALA 174	|||		SER 178
		GLY 161	|||		GLY 183	|||		GLY 175	|||		GLY 179
		CYS 162	|||		CYS 184	|||		CYS 176	|||		CYS 180
		SER 163	|||		SER 185	|||		SER 177	|||	H	SER 181
	H	THR 164	|||	H	THR 186	|||		GLY 178	|||	H	GLN 182
	H	GLY 165	|||	H	GLY 187	|||		GLY 179	|||	H	GLY 183
	H	GLY 166	|||	H	GLY 188	|||	H	GLY 180	|||	H	GLY 184
	H	ARG 167	|||	H	ALA 189	|||	H	ARG 181	|||	H	ARG 185
	H	GLN 168	|||	H	GLN 190	|||	H	GLN 182	|||	H	GLN 186
	H	GLY 169	|||	H	GLY 191	|||	H	GLY 183	|||	H	GLY 187
	H	LEU 170	|||	H	TYR 192	|||	H	LEU 184	|||	H	LEU 188
	H	LYS 171	|||	H	ALA 193	|||	H	GLN 185	|||	H	MET 189
	H	GLU 172	|||	H	LEU 194	|||	H	MET 186	|||	H	LEU 190
	H	VAL 173	|||	H	ALA 195	|||	H	ALA 187	|||	H	ALA 191
	H	GLN 174	|||	H	GLN 196	|||		GLN 188	|||	H	GLN 192
	H	MET 175	|||	H	TYR 197	|||		LYS 189	|||	H	ARG 193
	H	PHE 176	|||	H	HIS 198	|||		TYR 190	|||	H	TYR 194
		PRO 177	|||		PRO 199	|||		PRO 191	|||		PRO 195
		ASP 178			THR 200
		ASP 179	|||		LEU 201	|||		ASP 192	|||		THR 196
		PHE 180	|||		PHE 202	|||		LEU 193	|||		ALA 197
		ASP 181	|||		ASP 203	|||		PHE 194	|||		TYR 198
		GLY 182	|||		GLY 204	|||		ASP 195	|||		ASP 199
		VAL 183	|||		ILE 205	|||		GLY 196	|||		GLY 200
		LEU 184	|||		TYR 206	|||		ILE 197	|||		ILE 201
		ALA 185	|||		ALA 207	|||		LEU 198	|||		VAL 202
		GLY 186	|||		GLY 208	|||		ALA 199	|||		ALA 203
		ALA 187	|||		SER 209	|||		VAL 200	|||		SER 204
								ALA 201			ALA 205
		CYS 188	|||		PRO 210	|||		PRO 202	|||		PRO 206
		ALA 189	|||		GLY 211	|||		ALA 203	|||		ALA 207
		TRP 190	|||		ASN 212	|||		LEU 204	|||		GLN 208
					TRP 213
		TRP 191	|||	H	TYR 214	|||		ASN 205	|||	H	SER 209
	H	THR 192	|||	H	SER 215	|||		LEU 206	|||	H	TRP 210
	H	SER 193
	H	HIS 194	|||	H	HIS 216	|||		GLN 207	|||	H	THR 211
				H	LEU 217		H	ARG 208		H	LYS 212
				H	ILE 218		H	PHE 209		H	PHE 213
	H	GLN 195	|||	H	LEU 219	|||	H	ILE 210	|||	H	VAL 214
	H	GLN 196	|||	H	SER 220	|||	H	PRO 211	|||	H	SER 215
	H	ASN 197		H	PHE 221
				H	LEU 222
					TRP 223
					ASN 224
					GLY 225
					LEU 226
	H	TRP 198	|||		HIS 227	|||	H	ALA 212	|||	H	ALA 216
	H	ASP 199			ALA 228
	H	LEU 200
	H	LYS 201
		VAL 202
		ALA 203
		LEU 204
		ASP 205
		ASN 206
		LEU 207
		PRO 208	|||		THR 229	|||	H	GLY 213	|||	H	LEU 217
					GLY 230
		ASN 209	|||		GLU 231	|||	H	PHE 214	|||	H	TYR 218
		ASN 210					H	TRP 215		H	TYR 219
							H	SER 216		H	PRO 220
		ALA 211	|||		GLY 232	|||	H	SER 217	|||	H	LEU 221
					PHE 233		H	GLN 218		H	LEU 222
				H	MET 234		H	VAL 219		H	MET 223
				H	SER 235		H	MET 220
				H	GLN 236		H	ASN 221
				H	ASP 237
				H	ALA 238
				H	LEU 239
				H	ASN 240
				H	LEU 241
				H	ILE 242
				H	THR 243
				H	LYS 244
				H	ARG 245
				H	THR 246
				H	VAL 247
				H	ALA 248
				H	ALA 249
				H	CYS 250
				H	ASP 251
					GLU 252
					LEU 253
					ASP 254
					GLY 255
				H	VAL 256
				H	LYS 257
				H	ASP 258
				H	GLY 259
				H	LEU 260
					ILE 261
				H	GLU 262
				H	ASN 263
				H	PRO 264
				H	LEU 265
				H	ARG 266
				H	CYS 267
				H	ASP 268
				H	PHE 269
				H	ASP 270
				H	ILE 271
				H	ARG 272
				H	THR 273
				H	LEU 274
					GLU 275
					CYS 276
					GLN 277
					PRO 278
					GLY 279
				H	GLN 280
				H	THR 281
				H	ALA 282
				H	ILE 283
				H	SER 284
				H	ASN 285
				H	ASN 286
				H	LYS 287
				H	THR 288
				H	ILE 289
				H	TYR 290
				H	ALA 291
				H	GLY 292
					PRO 293
					LYS 294
					ASP 295		H	GLU 222
					GLN 296			ILE 223
					ARG 297			ASN 224
					THR 298			VAL 225		H	ARG 224
		SER 212	|||		GLY 299	|||		TYR 226	|||		GLN 225
		HIS 213					H	PRO 227			TRP 226
							H	LEU 228			HIS 227
							H	PRO 229			GLY 228
							H	CYS 230			VAL 229
							H	GLU 231			ASN 230
							H	VAL 232		H	PRO 231
							H	GLU 233		H	LEU 232
							H	ALA 234		H	ALA 233
							H	PHE 235		H	CYS 234
							H	THR 236		H	GLU 235
							H	LYS 237		H	LEU 236
								ALA 238		H	ASP 237
								ALA 239		H	PHE 238
								VAL 240		H	LEU 239
								GLU 241		H	THR 240
								ALA 242		H	THR 241
								CYS 243		H	GLU 242
								ASP 244		H	ALA 243
								ARG 245		H	VAL 244
								LEU 246		H	ALA 245
										H	ALA 246
										H	CYS 247
											ASP 248
											ALA 249
											LYS 250
								ASP 247			ASP 251
								GLY 248			GLY 252
								VAL 249			ILE 253
							H	GLU 250		H	VAL 254
							H	ASP 251		H	ASP 255
							H	GLY 252		H	GLY 256
							H	ILE 253		H	LEU 257
							H	ILE 254		H	ILE 258
							H	SER 255		H	SER 259
							H	ASP 256		H	ASN 260
							H	PRO 257		H	LEU 261
							H	ASP 258		H	THR 262
							H	ARG 259		H	ALA 263
							H	CYS 260		H	CYS 264
							H	HIS 261		H	GLU 265
							H	VAL 262		H	TYR 266
							H	ARG 263		H	SER 267
							H	ALA 264		H	PRO 268
							H	PHE 265		H	TYR 269
		HIS 214	|||		LYS 300	|||	H	ASP 266	|||	H	THR 270
	H	VAL 215								H	SER 271
	H	THR 216
	H	ALA 217
	H	GLU 218
	H	LEU 219
	H	MET 220
	H	ASP 221
	H	VAL 222
	H	LEU 223
	H	ALA 224
	H	THR 225
	H	GLU 226
	H	VAL 227
	H	LEU 228
	H	ARG 229
	H	GLN 230
	H	CYS 231
	H	ASP 232
		VAL 233
		GLN 234
		ASP 235
		GLY 236
	H	VAL 237
	H	LYS 238
	H	ASP 239
	H	ASN 240
	H	ILE 241
		ILE 242
	H	MET 243
	H	ASP 244
	H	GLY 245
	H	TYR 246
	H	ALA 247
	H	CYS 248
	H	GLN 249
	H	PHE 250
	H	ARG 251
	H	LEU 252
	H	GLU 253
	H	ALA 254
	H	LEU 255
	H	LEU 256
		CYS 257
		SER 258
		SER 259
		PRO 260
		ARG 261
		THR 262
		ASN 263
		THR 264
		SER 265
		THR 266
		CYS 267
		PHE 268
	H	SER 269
	H	ALA 270
	H	ASP 271
	H	GLN 272
	H	LEU 273
	H	ASP 274
		THR 275
		ILE 276
		HIS 277
		ARG 278									VAL 272
		GLY 279	|||		GLN 301	|||	H	PHE 267	|||		ASN 273
		SER 280	|||		ILE 302	|||	H	VAL 268	|||		LYS 274
								GLY 269			THR 275
								LYS 270			PHE 276
								ARG 271			THR 277
								TYR 272
								THR 273
								CYS 274			CYS 278
								ASP 275			SER 279
		GLU 281	|||		TYR 303	|||		GLY 276	|||		ALA 280
		ALA 282			PRO 304			ILE 277			LEU 281
		GLN 283			GLY 305			GLN 278			ASN 282
		VAL 284			PHE 306			LYS 279			LYS 283
		SER 285			ASP 307			SER 280			THR 284
		LEU 286			LEU 308			LEU 281			MET 285
		MET 287			GLY 309			SER 282			ALA 286
		ILE 288			SER 310			ALA 283			LEU 287
		ILE 289			GLU 311			ASP 284			SER 288
		THR 290			ASN 312			SER 285			PRO 289
		ASP 291			GLY 313			ALA 286			GLY 290
		ASP 292			TRP 314			LYS 287			ALA 291
		ASP 293			LEU 315			ILE 288			ALA 292
		SER 294			ALA 316			ILE 289		S	LEU 293
		VAL 295			GLN 317			GLN 290		S	ILE 294
		ASP 296			GLU 318		S	ALA 291		S	ALA 295
		GLU 297			THR 319		S	ALA 292			ASP 296
		PRO 298			TYR 320		S	TRP 293			ALA 297
		SER 299			LEU 321			SER 294			ALA 298
		GLY 300			TYR 322			GLY 295			TRP 299
		ILE 301			SER 323			SER 296			SER 300
		ALA 302			SER 324			HIS 297			GLY 301
	H	TYR 303			TYR 325			SER 298			PRO 302
	H	ALA 304		H	ALA 326			VAL 299			GLN 303
				H	ALA 327			SER 300			THR 304
				H	PRO 328			GLU 301			ALA 305
								ILE 302			ASP 306
								ASP 303			GLY 307
								GLY 304			GLU 308
								TRP 305			ARG 309
								TYR 306			LEU 310
								GLY 307		H	TRP 311
								VAL 308		H	TYR 312
							H	ASN 309		H	GLY 313
							H	LYS 310		H	VAL 314
							H	ASP 311		H	ASN 315
							H	ALA 312			PRO 316
							H	ALA 313			GLY 317
							H	LEU 314			ALA 318
							H	GLY 315			ASP 319
							H	THR 316			ILE 320
								ALA 317			SER 321
								TYR 318		S	GLN 322
								VAL 319		S	PHE 323
							S	SER 320		S	GLY 324
							S	THR 321			SER 325
							S	LYS 322
								CYS 323
								SER 324
								VAL 325			VAL 326
								ASN 326			PRO 327
								ASN 327			GLY 328
								THR 328			VAL 329
							H	CYS 329			ASN 330
							H	TYR 330		H	SER 331
							H	SER 331		H	SER 332
							H	SER 332		H	GLN 333
							H	GLY 333		H	SER 334
							H	SER 334		H	ASP 335
							H	ASP 335		H	MET 336
							H	LEU 336		H	TRP 337
							H	PHE 337		H	PHE 338
							H	GLY 338		H	ASN 339
							H	ASN 339		H	LEU 340
							H	TRP 340		H	PHE 341
							H	LEU 341		H	VAL 342
							H	ARG 342		H	ALA 343
							H	TYR 343		H	LYS 344
							H	LEU 344		H	ASN 345
				H	ILE 329			VAL 345		H	ALA 346
				H	LEU 330			ALA 346			SER 347
	H	ARG 305		H	ARG 331			LYS 347			PHE 348
	H	ASP 306		H	GLN 332			ASP 348			ASP 349
	H	PHE 307		H	LEU 333			PRO 349			THR 350
	H	VAL 308		H	VAL 334			ASN 350			ILE 351
	H	TYR 309		H	PHE 335			LEU 351			HIS 352
	H	ASN 310		H	LYS 336			SER 352			MET 353
	H	ASP 311			ASP 337			ILE 353			SER 354
	H	ALA 312			ARG 338			SER 354			PRO 355
	H	SER 313			THR 339			ASN 355			LYS 356
	H	TRP 314			TYR 340			MET 356			VAL 357
	H	PRO 315			ASN 341			THR 357			TYR 358
	H	ALA 316			VAL 342		H	GLN 358		H	GLU 359
	H	GLU 317			THR 343		H	LYS 359		H	GLU 360
		HIS 318			SER 344		H	GLU 360		H	PHE 361
		LEU 319			PHE 345		H	PHE 361		H	PHE 362
		ASP 320			ASN 346		H	PHE 362		H	HIS 363
		TYR 321			TRP 347		H	ASP 363		H	LEU 364
	H	ALA 322		H	GLY 348		H	ALA 364		H	GLY 365
	H	THR 323		H	SER 349		H	LEU 365		H	THR 366
	H	ILE 324		H	ASP 350		H	ARG 366		H	GLN 367
	H	GLN 325		H	VAL 351		H	SER 367		H	GLU 368
	H	LEU 326		H	ASP 352		H	SER 368		H	TYR 369
	H	SER 327	|||	H	HIS 353	|||	H	ASN 369	|||	H	ALA 370
	H	GLU 328	|||	H	LEU 354	|||	H	LEU 370	|||		SER 371
	H	TYR 329		H	ASP 355		H	GLU 371
	H	LEU 330	|||	H	TYR 356	|||		TYR 372	|||		THR 372
		ASP 331	|||	H	THR 357	|||		SER 373	|||		ILE 373
								GLY 374			ASN 374
								MET 375
								LEU 376
		PRO 332	|||	H	ALA 358	|||		GLY 377	|||		ALA 375
		GLY 333	|||		SER 359	|||	H	THR 378	|||		ALA 376
		ASN 334	|||		PRO 360	|||	H	ASN 379	|||	H	ASP 377
		ALA 335	|||		ALA 361	|||	H	ASP 380	|||	H	PRO 378
		THR 336	|||		ILE 362	|||	H	PRO 381	|||	H	ASP 379
		ALA 337					H	ASP 382		H	LEU 380
		ASP 338					H	LEU 383		H	THR 381
		THR 339
		TYR 340
		ASP 341
		LEU 342
		ARG 343					H	SER 384		H	ALA 382
	H	PRO 344	|||		ASP 363	|||	H	ARG 385	|||	H	PHE 383
	H	PHE 345	|||		GLU 364	|||	H	PHE 386	|||	H	ARG 384
	H	TYR 346	|||		ILE 365	|||	H	LYS 387	|||	H	LYS 385
	H	GLN 347					H	ALA 388		H	ALA 386
	H	ARG 348						ASN 389
		GLY 349						GLY 390		H	GLY 387
		GLY 350	|||		SER 366	|||		GLY 391	|||		GLY 388
					PRO 367
				H	ASP 368
				H	LEU 369
				H	SER 370
				H	ALA 371
				H	PHE 372
				H	SER 373
				H	GLN 374
				H	ARG 375
				H	GLY 376
					GLY 377
		LYS 351	|||		LYS 378	|||		LYS 392	|||		LYS 389
		LEU 352	|||		LEU 379	|||		VAL 393	|||		LEU 390
		ILE 353	|||		ILE 380	|||		ILE 394	|||		LEU 391
		HIS 354	|||		THR 381	|||		ALA 395	|||		THR 392
		TYR 355	|||		LEU 382	|||		TRP 396	|||		TYR 393
		HIS 356	|||		GLN 383	|||		GLN 397	|||		HIS 394
		GLY 357						GLY 398			GLY 395
		PHE 358	|||		GLY 384	|||		MET 399	|||		VAL 396
					TRP 385
		ALA 359	|||		ALA 386	|||		ALA 400	|||		ALA 397
		ASP 360	|||		ASP 387	|||		ASP 401	|||		ASP 398
		GLY 361	|||		GLN 388	|||		GLU 402	|||		GLU 399
		GLU 362	|||		TYR 389	|||		VAL 403	|||		SER 400
		ILE 363	|||		ASN 390	|||		ILE 404	|||		ILE 401
		PRO 364	|||		ALA 391	|||	H	PRO 405	|||	H	PRO 402
	H	THR 365	|||	H	ALA 392	|||	H	PRO 406	|||	H	THR 403
	H	GLY 366	|||	H	THR 393	|||	H	LEU 407	|||	H	LYS 404
	H	SER 367	|||	H	TRP 394	|||	H	GLY 408	|||	H	GLY 405
	H	SER 368	|||	H	PRO 395	|||	H	THR 409	|||	H	THR 406
	H	ILE 369	|||	H	ILE 396	|||	H	ILE 410	|||	H	GLU 407
	H	TYR 370	|||	H	GLU 397	|||	H	ALA 411	|||	H	PHE 408
	H	TYR 371	|||	H	HIS 398	|||	H	TYR 412	|||	H	TYR 409
	H	TYR 372	|||	H	LEU 399	|||	H	TYR 413	|||	H	TYR 410
	H	LYS 373	|||	H	LYS 400	|||	H	GLU 414	|||	H	LYS 411
	H	GLN 374	|||	H	GLN 401	|||	H	GLU 415	|||	H	SER 412
	H	VAL 375	|||	H	ILE 402	|||	H	VAL 416	|||	H	VAL 413
	H	GLU 376	|||	H	GLN 403	|||	H	LEU 417	|||	H	GLN 414
		LYS 377	|||	H	SER 404	|||	H	LYS 418	|||	H	ASN 415
		THR 378					H	HIS 419		H	GLN 416
		MET 379	|||		THR 405	|||	H	ASP 420	|||	H	PHE 417
					MET 406
		ILE 380	|||		LYS 407	|||		PRO 421	|||		PRO 418
		PRO 381	|||		GLY 408	|||		LYS 422	|||		ASP 419
		LEU 382			GLN 409
		GLY 383
		TYR 384	|||		ASP 410	|||		ALA 423	|||		VAL 420
				H	VAL 411
	H	ASP 385	|||	H	PRO 412	|||		HIS 424	|||		GLN 421
	H	LEU 386	|||	H	ASP 413	|||		ASP 425	|||		ASP 422
	H	ASP 387		H	PHE 414
	H	ASP 388
	H	PHE 389
		TYR 390	|||	H	ILE 415	|||		PHE 426	|||		PHE 423
		ARG 391	|||	H	ARG 416	|||		TYR 427	|||		PHE 424
		PHE 392	|||		LEU 417	|||		ARG 428	|||		ARG 425
											TYR 426
		PHE 393	|||		PHE 418	|||		PHE 429	|||		PHE 427
		LEU 394			MET 419			PHE 430
		ILE 395	|||		VAL 420	|||		GLU 431	|||		GLU 428
		PRO 396	|||		PRO 421	|||		ALA 432	|||		SER 429
		GLY 397	|||		GLY 422	|||		PRO 433	|||		PRO 430
		MET 398	|||		GLY 423	|||		GLY 434	|||		GLY 431
		GLN 399			GLY 424
		HIS 400			HIS 425
		CYS 401
		SER 402
		GLY 403
		SER 404
		VAL 405
		HIS 406
		GLY 407
		ALA 408
		PRO 409
		TRP 410
		TYR 411
		ILE 412
		GLY 413
		SER 414
		ALA 415
		ASN 416
		GLN 417
		PRO 418
		SER 419
		ALA 420
		LEU 421			CYS 426
		THR 422			GLY 427
		GLY 423	|||		ALA 428	|||		VAL 435	|||		LEU 432
		SER 424			ASN 429
		ASN 425			SER 430
		ILE 426
		TRP 427
		GLY 428
		VAL 429
		PRO 430
		GLY 431
		PHE 432
		ARG 433			ALA 431
	H	ASP 434			TYR 432
	H	THR 435	|||	H	THR 433	|||		GLY 436	|||		GLY 433
	H	LYS 436	|||	H	HIS 434	|||		HIS 437	|||		HIS 434
	H	HIS 437	|||	H	VAL 435	|||		CYS 438	|||		CYS 435
	H	ASP 438		H	PRO 436
	H	ALA 439		H	ALA 437
	H	ILE 440	|||	H	THR 438	|||		TYR 439	|||		SER 436
	H	MET 441	|||	H	TYR 439	|||		GLY 440	|||		GLY 437
	H	ALA 442	|||	H	HIS 440	|||		GLY 441	|||		GLY 438
	H	LEU 443	|||	H	ALA 441	|||		LEU 442	|||		LYS 439
								GLY 443			GLY 440
								PRO 444			GLY 441
							H	VAL 445		H	GLN 442
							H	PRO 446		H	PRO 443
							H	ASN 447		H	THR 444
							H	GLU 448		H	THR 445
	H	MET 444	|||	H	LEU 442	|||	H	ALA 449	|||	H	ILE 446
	H	ALA 445	|||	H	ASP 443	|||	H	MET 450	|||	H	PHE 447
	H	TRP 446	|||	H	ALA 444	|||	H	SER 451	|||	H	ASP 448
	H	VAL 447	|||	H	LEU 445	|||	H	GLN 452	|||	H	ALA 449
	H	GLU 448	|||	H	LEU 446	|||	H	LEU 453	|||	H	LEU 450
		ASN 449	|||	H	PRO 447	|||	H	LEU 454	|||	H	ARG 451
		GLY 450	|||	H	TRP 448	|||	H	GLU 455	|||	H	ARG 452
		THR 451	|||	H	VAL 449	|||	H	TRP 456	|||	H	ARG 453
		ALA 452	|||		GLU 450	|||	H	VAL 457	|||	H	VAL 454
		PRO 453			ASP 451					H	GLU 455
		ALA 454	|||		GLY 452	|||	H	GLU 458	|||	H	ASN 456
					ILE 453					H	GLY 457
					GLN 454					H	THR 458
					PRO 455					H	ALA 459
					GLY 456
					GLU 457
					VAL 458
					MET 459
					SER 460
					SER 461
					ALA 462
					PRO 463
					PRO 464
					ASP 465
					GLY 466
					SER 467
					ASN 468
					THR 469
					THR 470						PRO 460
					ARG 471						GLU 461
					LYS 472						THR 462
		GLU 455	|||		LEU 473	|||	H	ASN 459	|||		LEU 463
							H	GLY 460
							H	HIS 461
							H	ALA 462
								PRO 463
								ALA 464
		LEU 456	|||		CYS 474	|||		VAL 465	|||		PRO 464
		ILE 457			VAL 475			LEU 466			VAL 465
		ALA 458			TRP 476			HIS 467			GLU 466
		THR 459			PRO 477			ALA 468			TYR 467
		LYS 460			LYS 478			THR 469			ALA 468
		TYR 461			GLU 479			LYS 470			ARG 469
		ILE 462			PRO 480			GLY 471			PRO 470
		ASP 463			ARG 481			SER 472			GLU 471
		ASP 464			PHE 482			ASN 473			GLY 472
		THR 465			LEU 483			ASN 474			GLU 473
		PRO 466			ASN 484			THR 475			PRO 474
		ALA 467			GLY 485			ALA 476			LEU 475
		LEU 468			SER 486			ARG 477			HIS 476
		GLY 469			PRO 487			HIS 478			ARG 477
		VAL 470			GLY 488			LEU 479			ILE 478
		GLN 471			ASP 489			CYS 480			VAL 479
		ALA 472			TRP 490		H	PRO 481			CYS 480
		GLN 473			GLN 491		H	TYR 482			PRO 481
		ARG 474			SER 492		H	PRO 483			TYR 482
		ARG 475			TYR 493		H	LEU 484			PRO 483
		THR 476			THR 494		H	ARG 485		H	ALA 484
		CYS 477			CYS 495		H	GLN 486		H	GLN 485
		PRO 478			VAL 496		H	LYS 487		H	ALA 486
		TYR 479					H	TYR 488		H	LYS 487
		PRO 480					H	ILE 489		H	TYR 488
		GLN 481						GLY 490			MET 489
		ARG 482						GLY 491			GLY 490
		ALA 483						ASP 492			GLY 491
		ALA 484						PRO 493			ASP 492
		TYR 485						ARG 494			ILE 493
		VAL 486						ASN 495			SER 494
		GLY 487						ALA 496			SER 495
		GLY 488						THR 497			VAL 496
		ASN 489						SER 498			GLU 497
		TRP 490						PHE 499			SER 498
		ASN 491						THR 500			PHE 499
		GLN 492						CYS 501			ARG 500
		THR 493						ALA 502			CYS 501
		SER 494						LYS 503			VAL 502
		SER 495
		PHE 496
		LYS 497
		CYS 498
		GLU 499
