# Supplementary material for: Common and Distant Structural Characteristics of Feruloyl Esterase Families from Aspergillus oryzae
Source: PLoS One. 2012 Jun 22;7(6):e39473. doi: 10.1371/journal.pone.0039473 (PMC3382194; doi:10.1371/journal.pone.0039473)
Supplement: Supporting Information S6 — 3D structural alignment for FEF 12 members of A. oryzae feruloylome. (XLSX) [file pone.0039473.s012.xlsx]

## Sheet: Supporting Information S6
	3D structural alignment for FEF 12 members of A. oryzae feruloylome. The red background indicates that matched residues have same residue name, cyan background is used for other matched residues. Unmatched residues are indicated by black background. The letters H and S represent helix and β-strands respectively.						Rotation-translation matrices of best superposition
	A.O.10			A.O.13			A.O.10	0.963	-0.021	0.269	×	X	+	-14.483
					ALA 1			-0.068	-0.984	0.166		Y		125.720
					ALA 2			0.261	-0.179	-0.949		Z		123.409
					ILE 3
					ASP 4		A.O.13	1.000	0.005	-0.011	×	X	+	0.587
					SER 5			-0.005	1.000	-0.001		Y		0.254
					THR 6			0.011	0.001	1.000		Z		-0.710
					SER 7
		ALA 1			SER 8
		SER 2			SER 9
		PHE 3			ASN 10		3D structural alignment of FEF 12 members shown in ribbon structures
		THR 4			GLY 11
		ASP 5			SER 12
		VAL 6			ASP 13
	H	CYS 7			HIS 14
	H	THR 8			HIS 15
	H	VAL 9			GLY 16
	H	SER 10			SER 17
	H	ASN 11			SER 18
	H	VAL 12			PHE 19
	H	LYS 13	|||		GLN 20
					ALA 21
	H	ALA 14	|||		GLU 22
					CYS 23
					GLU 24
					SER 25
	H	ALA 15	|||		PHE 26
	H	LEU 16	|||		LYS 27
		PRO 17
		ALA 18
		ASN 19
		GLY 20						A.O.10						A.O.13
		THR 21					Structurally non-aligned regions are depicted in grey colour
		LEU 22
		LEU 23
		GLY 24	|||		ALA 28
		ILE 25			LYS 29
		SER 26			ILE 30
		MET 27
		LEU 28
		PRO 29
		SER 30
		ALA 31
		VAL 32
		THR 33
		ALA 34
		ASN 35			ASN 31
		PRO 36	|||		VAL 32
					THR 33
					ASN 34
		LEU 37	|||		ALA 35
		TYR 38	|||		ASN 36
	S	ASN 39	|||	S	VAL 37
	S	GLN 40	|||	S	HIS 38
	S	SER 41	|||	S	SER 39
	S	ALA 42	|||	S	VAL 40
	S	GLY 43	|||	S	THR 41
	S	MET 44	|||	S	TYR 42
	S	GLY 45	|||	S	VAL 43
		SER 46	|||		PRO 44
		THR 47	|||		ALA 45
		THR 48
		THR 49
		TYR 50
		ASP 51
		TYR 52
		CYS 53
		ASN 54
		VAL 55
		THR 56
		VAL 57
		ALA 58
		TYR 59
		THR 60
		HIS 61
		THR 62
		GLY 63
		LYS 64
		GLY 65
		ASP 66
		LYS 67	|||		GLY 46
	S	VAL 68	|||	S	VAL 47
	S	VAL 69	|||	S	ASN 48
	S	ILE 70	|||	S	ILE 49
	S	LYS 71	|||	S	SER 50
	S	TYR 72	|||	S	MET 51
	S	ALA 73	|||	S	ALA 52
	S	PHE 74	|||	S	ASP 53
		PRO 75	|||		ASN 54
		LYS 76	|||		PRO 55
		PRO 77	|||		SER 56
		SER 78	|||		ILE 57
					CYS 58
					GLY 59
		ASP 79	|||		GLY 60
		TYR 80	|||		ASP 61
	S	GLU 81	|||		GLU 62
					ASP 63
					PRO 64
					ILE 65
					THR 66
					SER 67
					THR 68
					PHE 69
					ALA 70
					PHE 71
					CYS 72
	S	ASN 82	|||		ARG 73
	S	ARG 83	|||		ILE 74
	S	PHE 84	|||		ALA 75
	S	TYR 85	|||		LEU 76
	S	VAL 86	|||		ASN 77
		ALA 87	|||		VAL 78
		GLY 88	|||		THR 79
		GLY 89	|||		THR 80
					SER 81
					SER 82
					LYS 83
					SER 84
					GLN 85
		GLY 90	|||		ILE 86
		GLY 91	|||		PHE 87
		PHE 92	|||		MET 88
		SER 93
		LEU 94	|||		GLU 89
		SER 95	|||		ALA 90
	H	SER 96	|||		TRP 91
	H	ASP 97	|||		LEU 92
					PRO 93
					SER 94
					ASN 95
					TYR 96
					SER 97
					GLY 98
					ARG 99
					PHE 100
					LEU 101
					SER 102
					THR 103
					GLY 104
					ASN 105
					GLY 106
					GLY 107
					LEU 108
					GLY 109
					GLY 110
					CYS 111
					VAL 112
	H	ALA 98	|||		LYS 113
	H	THR 99	|||		TYR 114
	H	GLY 100	|||		ASP 115
	H	GLY 101	|||		ASP 116
	H	LEU 102	|||		MET 117
	H	ALA 103
		TYR 104
		GLY 105
	S	ALA 106	|||		ALA 118
	S	VAL 107	|||		TYR 119
	S	GLY 108	|||		ALA 120
					ALA 121
					GLY 122
	S	GLY 109	|||		TYR 123
	S	ALA 110	|||		GLY 124
					PHE 125
	S	THR 111	|||		ALA 126
		ASP 112	|||		THR 127
		ALA 113	|||		VAL 128
		GLY 114	|||		GLY 129
					THR 130
		TYR 115	|||		ASN 131
		ASP 116	|||		ASN 132
		ALA 117	|||		GLY 133
		PHE 118	|||		HIS 134
		ASP 119	|||		PHE 135
		ASN 120	|||		GLY 136
		SER 121	|||		ASN 137
		TYR 122	|||		ASN 138
		ASP 123	|||		GLY 139
	H	GLU 124	|||		VAL 140
	H	VAL 125	|||		SER 141
	H	VAL 126	|||		PHE 142
	H	LEU 127
	H	TYR 128
		GLY 129
		ASN 130
		GLY 131
	H	THR 132	|||		TYR 143
	H	ILE 133
	H	ASN 134
	H	TRP 135	|||		GLN 144
	H	ASP 136	|||		ASN 145
					THR 146
					GLU 147
					VAL 148
					VAL 149
	H	ALA 137	|||	H	GLU 150
		THR 138	|||	H	ASP 151
		TYR 139	|||	H	PHE 152
		MET 140
		PHE 141
	H	ALA 142	|||	H	ALA 153
	H	TYR 143	|||	H	TYR 154
	H	GLN 144	|||	H	ARG 155
	H	ALA 145	|||	H	ALA 156
	H	LEU 146	|||	H	LEU 157
	H	GLY 147	|||	H	HIS 158
	H	GLU 148	|||	H	THR 159
	H	MET 149	|||	H	GLY 160
	H	THR 150	|||	H	VAL 161
	H	ARG 151	|||	H	VAL 162
	H	ILE 152	|||	H	VAL 163
	H	GLY 153	|||	H	GLY 164
	H	LYS 154	|||	H	LYS 165
	H	TYR 155	|||	H	GLU 166
	H	ILE 156	|||	H	LEU 167
	H	THR 157	|||	H	THR 168
	H	LYS 158	|||	H	LYS 169
	H	GLY 159	|||	H	ASN 170
		PHE 160	|||	H	PHE 171
		TYR 161	|||	H	TYR 172
		GLY 162	|||	H	PRO 173
		GLN 163	|||	H	GLN 174
		SER 164	|||	H	GLY 175
		SER 165	|||	H	TYR 176
		ASP 166
		SER 167
		LYS 168
		VAL 169	|||	H	ASN 177
		TYR 170	|||		LYS 178
		THR 171	|||		SER 179
	S	TYR 172	|||		TYR 180
	S	TYR 173	|||		TYR 181
	S	GLU 174	|||		LEU 182
	S	GLY 175	|||		GLY 183
		CYS 176	|||		CYS 184
		SER 177	|||		SER 185
	H	ASP 178	|||	H	THR 186
	H	GLY 179	|||	H	GLY 187
	H	GLY 180	|||	H	GLY 188
	H	ARG 181	|||	H	ARG 189
	H	GLU 182	|||	H	GLN 190
	H	GLY 183	|||	H	GLY 191
	H	MET 184	|||	H	TRP 192
	H	SER 185	|||	H	LYS 193
	H	GLN 186	|||	H	SER 194
	H	VAL 187	|||	H	VAL 195
	H	GLN 188	|||	H	GLN 196
	H	ARG 189	|||	H	THR 197
	H	TRP 190	|||	H	PHE 198
	H	GLY 191	|||	H	PRO 199
				H	ASP 200
		GLU 192	|||	H	ASP 201
		GLU 193	|||		PHE 202
		TYR 194
		ASP 195	|||		ASP 203
	S	GLY 196	|||		GLY 204
	S	ALA 197	|||		VAL 205
	S	ILE 198	|||		VAL 206
	S	THR 199	|||		ALA 207
					GLY 208
		GLY 200	|||		ALA 209
		ALA 201	|||		PRO 210
	H	PRO 202	|||		ALA 211
	H	ALA 203	|||		PHE 212
	H	PHE 204	|||	H	ASN 213
	H	ARG 205	|||	H	PHE 214
	H	PHE 206
	H	ALA 207
		GLN 208
		GLN 209	|||	H	ILE 215
		GLN 210	|||	H	ASN 216
		VAL 211	|||	H	LEU 217
		HIS 212	|||	H	THR 218
	H	HIS 213	|||	H	SER 219
	H	VAL 214	|||	H	TRP 220
	H	PHE 215	|||	H	GLY 221
	H	SER 216	|||	H	ALA 222
	H	SER 217	|||	H	ARG 223
	H	GLU 218	|||	H	PHE 224
	H	VAL 219	|||	H	LEU 225
	H	GLU 220	|||	H	THR 226
	H	GLN 221	|||	H	LEU 227
	H	THR 222	|||	H	THR 228
	H	LEU 223
	H	ASP 224
	H	TYR 225	|||		GLY 229
	H	TYR 226	|||		ASP 230
		PRO 227	|||		SER 231
	H	PRO 228	|||		SER 232
	H	PRO 229	|||		ALA 233
	H	CYS 230
	H	GLU 231	|||		GLU 234
	H	LEU 232	|||		THR 235
	H	LYS 233	|||		PHE 236
	H	LYS 234
	H	ILE 235
	H	VAL 236	|||	H	VAL 237
	H	ASN 237		H	THR 238
	H	ALA 238		H	GLU 239
	H	THR 239		H	THR 240
	H	ILE 240		H	GLN 241
	H	ALA 241		H	TRP 242
	H	ALA 242		H	THR 243
	H	CYS 243		H	ALA 244
	H	ASP 244		H	VAL 245
	H	PRO 245		H	HIS 246
	H	LEU 246		H	ASN 247
	H	ASP 247		H	GLU 248
	H	GLY 248		H	ILE 249
		ARG 249			ILE 250
		THR 250			ARG 251
		ASP 251			GLN 252
		GLY 252			CYS 253
		VAL 253
		VAL 254
		SER 255
		ARG 256
		THR 257
		ASP 258
		LEU 259
		CYS 260
		LYS 261
		LEU 262
	H	ASN 263
	H	PHE 264
	H	ASN 265
	H	LEU 266
	H	THR 267
	H	SER 268
	H	ILE 269
	H	ILE 270
	H	GLY 271
	H	GLU 272
	H	PRO 273
	H	TYR 274			ASP 254
	H	TYR 275			SER 255
	H	CYS 276			LEU 256
	H	ALA 277			ASP 257
	H	ALA 278			GLY 258
	H	GLY 279			ALA 259
	H	THR 280			LYS 260
	H	SER 281		H	ASP 261
	H	THR 282		H	GLY 262
	H	SER 283		H	ILE 263
	H	LEU 284		H	ILE 264
	H	GLY 285		H	GLU 265
	H	PHE 286		H	ASP 266
	H	GLY 287		H	PRO 267
	H	PHE 288		H	ASP 268
	H	SER 289	|||	H	LEU 269
	H	ASN 290
	H	GLY 291
	H	LYS 292
	H	ARG 293	|||	H	CYS 270
	H	SER 294	|||	H	GLN 271
	H	ASN 295		H	PRO 272
	H	VAL 296	|||	H	ILE 273
	H	LYS 297	|||	H	ILE 274
	H	ARG 298	|||	H	GLU 275
				H	ALA 276
				H	LEU 277
	H	GLN 299	|||	H	LEU 278
	H	ALA 300	|||		CYS 279
	H	GLU 301	|||		ASN 280
	H	GLY 302	|||		ALA 281
		SER 303
		THR 304
		THR 305
		SER 306
		TYR 307
		GLN 308
		PRO 309
		ALA 310
		GLN 311
		ASN 312
		GLY 313
		THR 314
		VAL 315
		THR 316
	H	ALA 317
	H	ARG 318
	H	GLY 319	|||		THR 282
	H	VAL 320	|||		GLN 283
	H	ALA 321	|||		SER 284
	H	VAL 322
	H	ALA 323
	H	GLN 324
	H	ALA 325
	H	ILE 326
	H	TYR 327
	H	ASP 328
	H	GLY 329
		LEU 330
	H	HIS 331
	H	ASN 332
	H	SER 333
	H	LYS 334
	H	GLY 335
	H	GLU 336
	H	ARG 337
	H	ALA 338
	H	TYR 339
	H	LEU 340
	H	SER 341
	H	TRP 342	|||		SER 285
		GLN 343	|||		THR 286
		ILE 344	|||		SER 287
		ALA 345	|||		GLY 288
		SER 346	|||		THR 289
		GLU 347
		LEU 348
		SER 349
		ASP 350
		ALA 351
		GLU 352
		THR 353	|||		CYS 290
		GLU 354
		TYR 355	|||		LEU 291
		ASN 356	|||		THR 292
					GLY 293
					ALA 294
				S	GLN 295
				S	VAL 296
				S	LYS 297
					THR 298
					VAL 299
				S	ASN 300
		SER 357	|||	S	GLY 301
		ASP 358	|||	S	VAL 302
		THR 359	|||	S	PHE 303
		GLY 360
		LYS 361
		TRP 362
		GLU 363
		LEU 364
		ASN 365
		ILE 366
		PRO 367
		SER 368
		THR 369	|||		SER 304
	H	GLY 370
	H	GLY 371
	H	GLU 372
	H	TYR 373
	H	VAL 374	|||		ALA 305
	H	THR 375
	H	LYS 376
	H	PHE 377	|||		THR 306
	H	ILE 378
	H	GLN 379
		LEU 380	|||		TYR 307
		LEU 381	|||		GLY 308
		ASN 382
		LEU 383	|||		LEU 309
		ASP 384	|||		ASN 310
		ASN 385
		LEU 386
		SER 387
		ASP 388
		LEU 389
		ASN 390
		ASN 391
		VAL 392	|||		GLY 311
	H	THR 393
	H	TYR 394	|||		SER 312
	H	ASP 395
	H	THR 396
	H	LEU 397	|||		PHE 313
	H	VAL 398			LEU 314
					TYR 315
	H	ASP 399			PRO 316
	H	TRP 400	|||		ARG 317
	H	MET 401			MET 318
	H	ASN 402
	H	THR 403		H	GLN 319
		GLY 404	|||	H	PRO 320
		MET 405	|||	H	GLY 321
		VAL 406		H	SER 322
		ARG 407		H	GLU 323
				H	LEU 324
				H	ALA 325
				H	ALA 326
				H	TYR 327
					SER 328
				S	SER 329
				S	TYR 330
				S	TYR 331
				S	SER 332
					GLY 333
					THR 334
					PRO 335
					PHE 336
					ALA 337
				H	TYR 338
				H	ALA 339
				H	GLU 340
				H	ASP 341
				H	TRP 342
				H	TYR 343
				H	ARG 344
				H	TYR 345
				H	VAL 346
				H	VAL 347
				H	PHE 348
				H	ASN 349
				H	ASN 350
					THR 351
					ASN 352
					TRP 353
					ASP 354
					VAL 355
					ALA 356
					THR 357
					TRP 358
					THR 359
					VAL 360
					GLN 361
					ASP 362
					ALA 363
				H	ALA 364
				H	ILE 365
				H	ALA 366
				H	ASN 367
				H	ALA 368
		TYR 408			GLN 369
		MET 409	|||		ASP 370
		ASP 410			PRO 371
		SER 411
		LEU 412
		GLN 413	|||		TYR 372
		THR 414	|||		GLN 373
		THR 415	|||		ILE 374
		LEU 416
		PRO 417
		ASP 418
		LEU 419	|||		SER 375
		THR 420	|||		THR 376
		PRO 421	|||	H	TRP 377
	H	PHE 422	|||	H	ASN 378
	H	GLN 423	|||	H	GLY 379
				H	ASP 380
				H	LEU 381
				H	SER 382
				H	PRO 383
	H	SER 424	|||	H	PHE 384
	H	SER 425	|||	H	GLN 385
	H	GLY 426	|||	H	LYS 386
	H	GLY 427	|||	H	LYS 387
					GLY 388
					GLY 389
		LYS 428	|||		LYS 390
		LEU 429	|||	S	VAL 391
		LEU 430	|||	S	LEU 392
		HIS 431	|||	S	HIS 393
		TYR 432	|||	S	TYR 394
		HIS 433	|||	S	HIS 395
		GLY 434	|||	S	GLY 396
		GLU 435	|||	S	MET 397
		SER 436	|||		GLU 398
		ASP 437	|||		ASP 399
		PRO 438	|||		ALA 400
		SER 439	|||		ILE 401
		ILE 440
		PRO 441
		ALA 442
		ALA 443
		SER 444
		SER 445
		VAL 446
		HIS 447
		TYR 448
		TRP 449
		GLN 450
		ALA 451
		VAL 452
		ARG 453	|||		ILE 402
		SER 454	|||	H	SER 403
				H	SER 404
		VAL 455	|||	H	GLU 405
		MET 456	|||	H	SER 406
		TYR 457	|||	H	SER 407
		GLY 458
		ASP 459	|||	H	LYS 408
		LYS 460	|||	H	VAL 409
				H	TYR 410
		THR 461	|||	H	TYR 411
				H	LYS 412
				H	HIS 413
				H	VAL 414
				H	ALA 415
				H	ASP 416
				H	THR 417
				H	MET 418
				H	ASN 419
					LEU 420
				H	SER 421
				H	PRO 422
				H	SER 423
				H	GLU 424
		GLU 462	|||	H	LEU 425
		GLU 463	|||	H	ASP 426
		GLU 464	|||	H	SER 427
		ALA 465	|||	H	PHE 428
		LEU 466	|||	S	TYR 429
		GLU 467	|||	S	ARG 430
		ALA 468
		LEU 469
		GLU 470
		ASP 471
		TRP 472
		TYR 473
		GLN 474
		PHE 475	|||	S	PHE 431
		TYR 476	|||	S	PHE 432
		LEU 477
		ILE 478	|||	S	PRO 433
				S	ILE 434
		PRO 479	|||	S	SER 435
		GLY 480	|||	S	GLY 436
		ALA 481	|||	S	MET 437
		ALA 482	|||		ALA 438
		HIS 483	|||		HIS 439
	H	CYS 484	|||		CYS 440
	H	GLY 485	|||		ALA 441
					ASN 442
					ALA 443
					ASP 444
					GLY 445
					PRO 446
					SER 447
					ALA 448
					ILE 449
					GLY 450
					GLN 451
					GLY 452
					THR 453
					GLY 454
					THR 455
					PHE 456
					ALA 457
					GLY 458
					ASN 459
					ASN 460
					PRO 461
					GLN 462
				H	ASP 463
				H	ASN 464
	H	THR 486	|||	H	VAL 465
	H	ASN 487	|||	H	LEU 466
	H	SER 488
		LEU 489
		GLN 490
		PRO 491
		GLY 492
		PRO 493
		TYR 494
		PRO 495
		GLU 496
		ASN 497
		ASN 498	|||	H	LEU 467
		MET 499	|||	H	ALA 468
		GLU 500	|||	H	MET 469
				H	VAL 470
				H	GLN 471
	H	ILE 501	|||	H	TRP 472
	H	MET 502	|||	H	VAL 473
	H	ILE 503	|||	H	GLU 474
	H	ASP 504	|||	H	GLU 475
	H	TRP 505	|||		GLY 476
	H	VAL 506	|||		VAL 477
	H	GLU 507	|||		ALA 478
	H	ASN 508	|||		PRO 479
	H	GLY 509			ASP 480
	H	ASN 510			PHE 481
		LYS 511			VAL 482
		PRO 512			ARG 483
		SER 513			GLY 484
		ARG 514
		LEU 515
		ASN 516
		ALA 517
		THR 518
		VAL 519
		SER 520
		SER 521
		GLY 522
		THR 523
		TYR 524
		ALA 525
		GLY 526
		GLU 527
		THR 528
		GLN 529
		MET 530
		LEU 531
		CYS 532
		GLN 533
		TRP 534
		PRO 535
		LYS 536
		ARG 537
		PRO 538
		LEU 539
		TRP 540
		ARG 541			ALA 485
		GLY 542			LYS 486
		ASN 543			LEU 487
		SER 544			ASN 488
		SER 545	|||		GLY 489
		PHE 546			SER 490
		ASP 547			THR 491
		CYS 548			VAL 492
		VAL 549			GLU 493
		ASN 550			TYR 494
		ASP 551			ARG 495
		GLU 552			ARG 496
		LYS 553			LYS 497
		SER 554			HIS 498
		ILE 555			CYS 499
		ASP 556			LYS 500
		SER 557			TYR 501
		TRP 558			PRO 502
		THR 559			LYS 503
		TYR 560			ARG 504
		GLU 561			ASN 505
		PHE 562			ARG 506
		PRO 563			TYR 507
		ALA 564			VAL 508
		PHE 565			GLY 509
		LYS 566			PRO 510
		VAL 567			GLY 511
		PRO 568			SER 512
		VAL 569			TYR 513
		TYR 570			THR 514
					ASP 515
					GLU 516
					ASN 517
					ALA 518
					TRP 519
					GLU 520
					CYS 521
					VAL 522
